# Supplementary material for: Visual annotation display (VLAD): a tool for finding functional themes in lists of genes
Source: Mamm Genome. 2015 Jun 6;26(9-10):567–73. doi: 10.1007/s00335-015-9570-2 (PMC4602057; doi:10.1007/s00335-015-9570-2)
Supplement: Supplementary file 1 — Supplementary material 1 (XLSX 24 kb) [file 335_2015_9570_MOESM1_ESM.xlsx]

## Sheet: Sheet0
MGI Gene/Marker ID	Symbol	Name
MGI:101816	Msh2	mutS homolog 2 (E. coli)
MGI:101845	Mcm3	minichromosome maintenance deficient 3 (S. cerevisiae)
MGI:103064	Ddx3x	DEAD/H (Asp-Glu-Ala-Asp/His) box polypeptide 3, X-linked
MGI:103198	Cdc25a	cell division cycle 25A
MGI:103199	Mcm4	minichromosome maintenance deficient 4 homolog (S. cerevisiae)
MGI:103293	Ptpn13	protein tyrosine phosphatase, non-receptor type 13
MGI:103556	Cxcl12	chemokine (C-X-C motif) ligand 12
MGI:103561	Kpna2	karyopherin (importin) alpha 2
MGI:104517	Xrcc5	X-ray repair complementing defective repair in Chinese hamster cells 5
MGI:104621	Alx1	ALX homeobox 1
MGI:104710	Wbp1	WW domain binding protein 1
MGI:104716	Nnat	neuronatin
MGI:104756	Itga9	integrin alpha 9
MGI:104793	Runx1t1	runt-related transcription factor 1; translocated to, 1 (cyclin D-related)
MGI:104903	Gpc3	glypican 3
MGI:105081	Tes	testis derived transcript
MGI:105384	Hspa8	heat shock protein 8
MGI:105384	Hspa8	heat shock protein 8
MGI:106020	St8sia2	ST8 alpha-N-acetyl-neuraminide alpha-2,8-sialyltransferase 2
MGI:106190	Bcl11a	B cell CLL/lymphoma 11A (zinc finger protein)
MGI:106209	Hells	helicase, lymphoid specific
MGI:106499	Ppih	peptidyl prolyl isomerase H
MGI:106654	Nap1l2	nucleosome assembly protein 1-like 2
MGI:106927	Aff3	AF4/FMR2 family, member 3
MGI:107321	Cux2	cut-like homeobox 2
MGI:107365	Ube2i	ubiquitin-conjugating enzyme E2I
MGI:107412	Ube2e3	ubiquitin-conjugating enzyme E2E 3
MGI:107436	Cdh10	cadherin 10
MGI:107470	Lyar	Ly1 antibody reactive clone
MGI:107558	Sema3a	sema domain, immunoglobulin domain (Ig), short basic domain, secreted, (semaphorin) 3A
MGI:107690	Zfp462	zinc finger protein 462
MGI:107742	Stra6	stimulated by retinoic acid gene 6
MGI:107812	Tubb5	tubulin, beta 5 class I
MGI:107928	Aldh1a2	aldehyde dehydrogenase family 1, subfamily A2
MGI:107940	Ezh2	enhancer of zeste homolog 2 (Drosophila)
MGI:108247	Tdg	thymine DNA glycosylase
MGI:108414	Pafah1b3	platelet-activating factor acetylhydrolase, isoform 1b, subunit 3
MGI:108440	Amot	angiomotin
MGI:108451	Acaca	acetyl-Coenzyme A carboxylase alpha
MGI:108564	Meis2	Meis homeobox 2
MGI:109149	Nsg1	neuron specific gene family member 1
MGI:109151	Ltbp1	latent transforming growth factor beta binding protein 1
MGI:109175	Dab2	disabled 2, mitogen-responsive phosphoprotein
MGI:109274	Trim28	tripartite motif-containing 28
MGI:109277	Pik3r3	phosphatidylinositol 3 kinase, regulatory subunit, polypeptide 3 (p55)
MGI:109296	Sqle	squalene epoxidase
MGI:109360	Lmo4	LIM domain only 4
MGI:1095412	Unc5c	unc-5 homolog C (C. elegans)
MGI:109562	Ackr3	atypical chemokine receptor 3
MGI:109611	Dsp	desmoplakin
MGI:1096340	E2f3	E2F transcription factor 3
MGI:1098610	Psmc3ip	proteasome (prosome, macropain) 26S subunit, ATPase 3, interacting protein
MGI:1099440	Suv39h1	suppressor of variegation 3-9 homolog 1 (Drosophila)
MGI:1100510	Bub1	budding uninhibited by benzimidazoles 1 homolog (S. cerevisiae)
MGI:1100886	Prom1	prominin 1
MGI:1194921	Ttk	Ttk protein kinase
MGI:1196260	Hn1l	hematological and neurological expressed 1-like
MGI:1201678	Cacna1g	calcium channel, voltage-dependent, T type, alpha 1G subunit
MGI:1202065	Chek1	checkpoint kinase 1
MGI:1202294	Aff2	AF4/FMR2 family, member 2
MGI:1203524	Smarcc1	SWI/SNF related, matrix associated, actin dependent regulator of chromatin, subfamily c, member 1
MGI:1261425	Drosha	drosha, ribonuclease type III
MGI:1274781	Robo1	roundabout homolog 1 (Drosophila)
MGI:1277218	Rpap3	RNA polymerase II associated protein 3
MGI:1298227	Mcm6	minichromosome maintenance deficient 6 (MIS5 homolog, S. pombe) (S. cerevisiae)
MGI:1298388	Umps	uridine monophosphate synthetase
MGI:1309515	Gsta4	glutathione S-transferase, alpha 4
MGI:1313266	Alcam	activated leukocyte cell adhesion molecule
MGI:1314881	Chaf1b	chromatin assembly factor 1, subunit B (p60)
MGI:1315205	Slit2	slit homolog 2 (Drosophila)
MGI:1315215	Dhrs3	dehydrogenase/reductase (SDR family) member 3
MGI:1328337	Orc1	origin recognition complex, subunit 1
MGI:1328362	Blm	Bloom syndrome, RecQ helicase-like
MGI:1332240	Heph	hephaestin
MGI:1333861	Hs3st3a1	heparan sulfate (glucosamine) 3-O-sulfotransferase 3A1
MGI:1333889	Bub1b	budding uninhibited by benzimidazoles 1 homolog, beta (S. cerevisiae)
MGI:1336211	Zfp125	zinc finger protein 125
MGI:1338017	Bex2	brain expressed X-linked 2
MGI:1338802	Shcbp1	Shc SH2-domain binding protein 1
MGI:1338889	Uhrf1	ubiquitin-like, containing PHD and RING finger domains, 1
MGI:1339365	S1pr3	sphingosine-1-phosphate receptor 3
MGI:1343045	Rbmxl1	RNA binding motif protein, X linked-like-1
MGI:1344387	Faim	Fas apoptotic inhibitory molecule
MGI:1344395	Chd3	chromodomain helicase DNA binding protein 3
MGI:1344424	Osr1	odd-skipped related 1 (Drosophila)
MGI:1345148	Sept3	septin 3
MGI:1345156	Gmcl1	germ cell-less homolog 1 (Drosophila)
MGI:1345183	Tenm3	teneurin transmembrane protein 3
MGI:1345277	Ddr2	discoidin domain receptor family, member 2
MGI:1345964	Coro1c	coronin, actin binding protein 1C
MGI:1346870	Map2k6	mitogen-activated protein kinase kinase 6
MGI:1346872	Map3k1	mitogen-activated protein kinase kinase kinase 1
MGI:1347352	Hunk	hormonally upregulated Neu-associated kinase
MGI:1349399	Casp8ap2	caspase 8 associated protein 2
MGI:1349427	Exo1	exonuclease 1
MGI:1349448	Cenph	centromere protein H
MGI:1351331	Chaf1a	chromatin assembly factor 1, subunit A (p150)
MGI:1355328	Nasp	nuclear autoantigenic sperm protein (histone-binding)
MGI:1858222	Sept9	septin 9
MGI:1859631	Pdgfc	platelet-derived growth factor, C polypeptide
MGI:1888499	Cxcl13	chemokine (C-X-C motif) ligand 13
MGI:1888513	Fzd2	frizzled homolog 2 (Drosophila)
MGI:1888678	Otor	otoraplin
MGI:1888712	Ppbp	pro-platelet basic protein
MGI:1889208	Cks1b	CDC28 protein kinase 1b
MGI:1890110	Robo2	roundabout homolog 2 (Drosophila)
MGI:1890357	Igf2bp1	insulin-like growth factor 2 mRNA binding protein 1
MGI:1890357	Igf2bp1	insulin-like growth factor 2 mRNA binding protein 1
MGI:1890396	Suv39h2	suppressor of variegation 3-9 homolog 2 (Drosophila)
MGI:1890563	Wasf1	WAS protein family, member 1
MGI:1891740	Dact1	dapper homolog 1, antagonist of beta-catenin (xenopus)
MGI:1913869	Atat1	alpha tubulin acetyltransferase 1
MGI:1913878	Thg1l	tRNA-histidine guanylyltransferase 1-like (S. cerevisiae)
MGI:1913884	Mcm8	minichromosome maintenance deficient 8 (S. cerevisiae)
MGI:1913898	Tpgs2	tubulin polyglutamylase complex subunit 2
MGI:1913948	Cpsf6	cleavage and polyadenylation specific factor 6
MGI:1914057	Tmtc2	transmembrane and tetratricopeptide repeat containing 2
MGI:1914203	Cdca7	cell division cycle associated 7
MGI:1914255	Polr3k	polymerase (RNA) III (DNA directed) polypeptide K
MGI:1914311	Dzip1	DAZ interacting protein 1
MGI:1914736	Polr3g	polymerase (RNA) III (DNA directed) polypeptide G
MGI:1914879	Spc24	SPC24, NDC80 kinetochore complex component, homolog (S. cerevisiae)
MGI:1914944	Ift74	intraflagellar transport 74
MGI:1915074	Nmral1	NmrA-like family domain containing 1
MGI:1915315	Rhno1	RAD9-HUS1-RAD1 interacting nuclear orphan 1
MGI:1915337	Dcakd	dephospho-CoA kinase domain containing
MGI:1915359	Chd3os	chromodomain helicase DNA binding protein 3, opposite strand
MGI:1915426	Fam212a	family with sequence similarity 212, member A
MGI:1915525	Rpa1	replication protein A1
MGI:1915751	Nsmce2	non-SMC element 2 homolog (MMS21, S. cerevisiae)
MGI:1915958	Rabl2	RAB, member RAS oncogene family-like 2
MGI:1916051	Elovl5	ELOVL family member 5, elongation of long chain fatty acids (yeast)
MGI:1916231	Snrpa1	small nuclear ribonucleoprotein polypeptide A'
MGI:1916262	Sestd1	SEC14 and spectrin domains 1
MGI:1916320	Adamts9	a disintegrin-like and metallopeptidase (reprolysin type) with thrombospondin type 1 motif, 9
MGI:1916320	Adamts9	a disintegrin-like and metallopeptidase (reprolysin type) with thrombospondin type 1 motif, 9
MGI:1916320	Adamts9	a disintegrin-like and metallopeptidase (reprolysin type) with thrombospondin type 1 motif, 9
MGI:1916320	Adamts9	a disintegrin-like and metallopeptidase (reprolysin type) with thrombospondin type 1 motif, 9
MGI:1916320	Adamts9	a disintegrin-like and metallopeptidase (reprolysin type) with thrombospondin type 1 motif, 9
MGI:1916320	Adamts9	a disintegrin-like and metallopeptidase (reprolysin type) with thrombospondin type 1 motif, 9
MGI:1916513	Rfc3	replication factor C (activator 1) 3
MGI:1916520	Gins1	GINS complex subunit 1 (Psf1 homolog)
MGI:1916966	Trip13	thyroid hormone receptor interactor 13
MGI:1917135	Aunip	aurora kinase A and ninein interacting protein
MGI:1917162	Nup43	nucleoporin 43
MGI:1917695	Cd248	CD248 antigen, endosialin
MGI:1917705	2610203C20Rik	RIKEN cDNA 2610203C20 gene
MGI:1917708	2610318N02Rik	RIKEN cDNA 2610318N02 gene
MGI:1917870	Ube2v2	ubiquitin-conjugating enzyme E2 variant 2
MGI:1917890	Dcp2	DCP2 decapping enzyme homolog (S. cerevisiae)
MGI:1917943	Gpr125	G protein-coupled receptor 125
MGI:1918001	6330403K07Rik	RIKEN cDNA 6330403K07 gene
MGI:1918252	Mex3b	mex3 homolog B (C. elegans)
MGI:1918269	Kctd1	potassium channel tetramerisation domain containing 1
MGI:1918291	Pcgf6	polycomb group ring finger 6
MGI:1918325	Rimklb	ribosomal modification protein rimK-like family member B
MGI:1918429	4933409K07Rik	RIKEN cDNA 4933409K07 gene
MGI:1918478	Dlg5	discs, large homolog 5 (Drosophila)
MGI:1918686	Flrt3	fibronectin leucine rich transmembrane protein 3
MGI:1918731	Alpk1	alpha-kinase 1
MGI:1918794	Arhgap42	Rho GTPase activating protein 42
MGI:1918800	Ccdc112	coiled-coil domain containing 112
MGI:1919055	Nup93	nucleoporin 93
MGI:1919096	Syce2	synaptonemal complex central element protein 2
MGI:1919126	Cenpu	centromere protein U
MGI:1919202	2410016O06Rik	RIKEN cDNA 2410016O06 gene
MGI:1919293	Sulf2	sulfatase 2
MGI:1919364	Zbed3	zinc finger, BED domain containing 3
MGI:1919650	Pinx1	PIN2/TERF1 interacting, telomerase inhibitor 1
MGI:1919725	Ssbp3	single-stranded DNA binding protein 3
MGI:1919822	Spats2	spermatogenesis associated, serine-rich 2
MGI:1919834	Cul4b	cullin 4B
MGI:1919850	Frmd4a	FERM domain containing 4A
MGI:1919890	Mex3a	mex3 homolog A (C. elegans)
MGI:1919929	Mir99ahg	Mir99a and Mirlet7c-1 host gene (non-protein coding)
MGI:1919929	Mir99ahg	Mir99a and Mirlet7c-1 host gene (non-protein coding)
MGI:1919950	Zfp618	zinc finger protein 618
MGI:1920026	Sass6	spindle assembly 6 homolog (C. elegans)
MGI:1920311	3110007F17Rik	RIKEN cDNA 3110007F17 gene
MGI:1920431	Nfatc4	nuclear factor of activated T cells, cytoplasmic, calcineurin dependent 4
MGI:1921054	Kif2c	kinesin family member 2C
MGI:1921373	Foxp4	forkhead box P4
MGI:1921452	Fblim1	filamin binding LIM protein 1
MGI:1921582	Moxd1	monooxygenase, DBH-like 1
MGI:1921763	Neto2	neuropilin (NRP) and tolloid (TLL)-like 2
MGI:1921766	A730049H05Rik	RIKEN cDNA A730049H05 gene
MGI:1922667	Rspo2	R-spondin 2 homolog (Xenopus laevis)
MGI:1922855	Kdm5b	lysine (K)-specific demethylase 5B
MGI:1922896	Rai14	retinoic acid induced 14
MGI:1923389	Haus6	HAUS augmin-like complex, subunit 6
MGI:1923517	Fads1	fatty acid desaturase 1
MGI:1923580	Sephs1	selenophosphate synthetase 1
MGI:1923936	Clip3	CAP-GLY domain containing linker protein 3
MGI:1924093	Dtl	denticleless homolog (Drosophila)
MGI:1924238	Rdh10	retinol dehydrogenase 10 (all-trans)
MGI:1924265	Mpped2	metallophosphoesterase domain containing 2
MGI:1924672	C330018D20Rik	RIKEN cDNA C330018D20 gene
MGI:1924828	Bcl9	B cell CLL/lymphoma 9
MGI:1924876	Smpd4	sphingomyelin phosphodiesterase 4
MGI:1924994	Bora	bora, aurora kinase A activator
MGI:1925496	Phf23	PHD finger protein 23
MGI:1925622	Snrnp25	small nuclear ribonucleoprotein 25 (U11/U12)
MGI:1925642	Fnbp1l	formin binding protein 1-like
MGI:1926048	Eml4	echinoderm microtubule associated protein like 4
MGI:1926810	Tmeff1	transmembrane protein with EGF-like and two follistatin-like domains 1
MGI:1927224	Yeats4	YEATS domain containing 4
MGI:1928376	Ptpn9	protein tyrosine phosphatase, non-receptor type 9
MGI:1929091	Fam60a	family with sequence similarity 60, member A
MGI:1929091	Fam60a	family with sequence similarity 60, member A
MGI:1930079	Fads2	fatty acid desaturase 2
MGI:1930780	Myh10	myosin, heavy polypeptide 10, non-muscle
MGI:1931744	Uck2	uridine-cytidine kinase 2
MGI:1932411	Tmem108	transmembrane protein 108
MGI:1933385	Snord22	small nucleolar RNA, C/D box 22
MGI:1933972	Tra2a	transformer 2 alpha homolog (Drosophila)
MGI:1935127	Smarca1	SWI/SNF related, matrix associated, actin dependent regulator of chromatin, subfamily a, member 1
MGI:1935147	Arid1a	AT rich interactive domain 1A (SWI-like)
MGI:2135606	Pard6g	par-6 family cell polarity regulator gamma
MGI:2137302	B3gnt5	UDP-GlcNAc:betaGal beta-1,3-N-acetylglucosaminyltransferase 5
MGI:2137706	Actn1	actinin, alpha 1
MGI:2138563	Sulf1	sulfatase 1
MGI:2139714	Lphn2	latrophilin 2
MGI:2140750	Zfp518b	zinc finger protein 518B
MGI:2141658	Vopp1	vesicular, overexpressed in cancer, prosurvival protein 1
MGI:2141959	Alg8	asparagine-linked glycosylation 8 (alpha-1,3-glucosyltransferase)
MGI:2142598	Slc7a6	solute carrier family 7 (cationic amino acid transporter, y+ system), member 6
MGI:2142810	Ppip5k2	diphosphoinositol pentakisphosphate kinase 2
MGI:2143333	Exog	endo/exonuclease (5'-3'), endonuclease G-like
MGI:2145236	Lhfpl2	lipoma HMGIC fusion partner-like 2
MGI:2145895	Slc38a1	solute carrier family 38, member 1
MGI:2147003	Arhgap28	Rho GTPase activating protein 28
MGI:2147279	Slc39a6	solute carrier family 39 (metal ion transporter), member 6
MGI:2147749	Atrnl1	attractin like 1
MGI:2147870	Lrch2	leucine-rich repeats and calponin homology (CH) domain containing 2
MGI:2147931	Nudt10	nudix (nucleoside diphosphate linked moiety X)-type motif 10
MGI:2153084	Tshz2	teashirt zinc finger family member 2
MGI:2156528	Elovl6	ELOVL family member 6, elongation of long chain fatty acids (yeast)
MGI:2384725	Zfp553	zinc finger protein 553
MGI:2385228	Tmem119	transmembrane protein 119
MGI:2387894	Snord87	small nucleolar RNA, C/D box 87
MGI:2441950	Lphn3	latrophilin 3
MGI:2442428	A130014H13Rik	RIKEN cDNA A130014H13 gene
MGI:2442600	Adamts18	a disintegrin-like and metallopeptidase (reprolysin type) with thrombospondin type 1 motif, 18
MGI:2442875	Adamts19	a disintegrin-like and metallopeptidase (reprolysin type) with thrombospondin type 1 motif, 19
MGI:2443349	Parm1	prostate androgen-regulated mucin-like protein 1
MGI:2443514	Wdhd1	WD repeat and HMG-box DNA binding protein 1
MGI:2443767	Aaas	achalasia, adrenocortical insufficiency, alacrimia
MGI:2443805	Bnc2	basonuclin 2
MGI:2443901	6720489N17Rik	RIKEN cDNA 6720489N17 gene
MGI:2444314	Fat3	FAT tumor suppressor homolog 3 (Drosophila)
MGI:2444314	Fat3	FAT tumor suppressor homolog 3 (Drosophila)
MGI:2444314	Fat3	FAT tumor suppressor homolog 3 (Drosophila)
MGI:2444314	Fat3	FAT tumor suppressor homolog 3 (Drosophila)
MGI:2444314	Fat3	FAT tumor suppressor homolog 3 (Drosophila)
MGI:2444314	Fat3	FAT tumor suppressor homolog 3 (Drosophila)
MGI:2444314	Fat3	FAT tumor suppressor homolog 3 (Drosophila)
MGI:2444314	Fat3	FAT tumor suppressor homolog 3 (Drosophila)
MGI:2444314	Fat3	FAT tumor suppressor homolog 3 (Drosophila)
MGI:2444314	Fat3	FAT tumor suppressor homolog 3 (Drosophila)
MGI:2444314	Fat3	FAT tumor suppressor homolog 3 (Drosophila)
MGI:2444314	Fat3	FAT tumor suppressor homolog 3 (Drosophila)
MGI:2444529	Dctd	dCMP deaminase
MGI:2448306	Hist1h2ab	histone cluster 1, H2ab
MGI:2449316	Syne2	spectrin repeat containing, nuclear envelope 2
MGI:2449568	Morn4	MORN repeat containing 4
MGI:2652839	Zfp362	zinc finger protein 362
MGI:2652872	Nynrin	NYN domain and retroviral integrase containing
MGI:2652872	Nynrin	NYN domain and retroviral integrase containing
MGI:2652872	Nynrin	NYN domain and retroviral integrase containing
MGI:2652875	Wnk3	WNK lysine deficient protein kinase 3
MGI:2661175	Cnksr2	connector enhancer of kinase suppressor of Ras 2
MGI:2670972	Frem1	Fras1 related extracellular matrix protein 1
MGI:2677850	Fam206a	family with sequence similarity 206, member A
MGI:2681164	Plekha8	pleckstrin homology domain containing, family A (phosphoinositide binding specific) member 8
MGI:2685011	Dchs1	dachsous 1 (Drosophila)
MGI:3037658	H2afy2	H2A histone family, member Y2
MGI:3040693	Zmiz1	zinc finger, MIZ-type containing 1
MGI:3041235	Ska3	spindle and kinetochore associated complex subunit 3
MGI:3045253	Scube3	signal peptide, CUB domain, EGF-like 3
MGI:3045342	Zfp711	zinc finger protein 711
MGI:3052332	Dnm3os	dynamin 3, opposite strand
MGI:3603594	Flrt2	fibronectin leucine rich transmembrane protein 2
MGI:3606746	Bex4	brain expressed gene 4
MGI:3641618	Gm9900	predicted gene 9900
MGI:3642127	Gm16503	predicted gene 16503
MGI:3642129	Gm10047	predicted gene 10047
MGI:3642639	5730471H19Rik	RIKEN cDNA 5730471H19 gene
MGI:3651391	Gm11362	predicted gene 11362
MGI:3700963	Gm13251	predicted gene 13251
MGI:3701604	Gm13139	predicted gene 13139
MGI:3704314	Gm10644	predicted gene 10644
MGI:3708549	Gm10462	predicted gene 10462
MGI:3708549	Gm10462	predicted gene 10462
MGI:3708772	Gm9911	predicted gene 9911
MGI:3763743	Snhg1	small nucleolar RNA host gene 1
MGI:3763743	Snhg1	small nucleolar RNA host gene 1
MGI:3781735	Gm3558	predicted gene 3558
MGI:3782066	Gm3893	predicted gene 3893
MGI:3782066	Gm3893	predicted gene 3893
MGI:3819501	Snora33	small nucleolar RNA, H/ACA box 33
MGI:87906	Actg1	actin, gamma, cytoplasmic 1
MGI:88141	Bcr	breakpoint cluster region
MGI:88302	Ccnb1	cyclin B1
MGI:88302	Ccnb1	cyclin B1
MGI:88302	Ccnb1	cyclin B1
MGI:88314	Ccnd2	cyclin D2
MGI:88350	Cdc25c	cell division cycle 25C
MGI:88355	Cdh2	cadherin 2
MGI:88357	Cdk4	cyclin-dependent kinase 4
MGI:88490	Crabp1	cellular retinoic acid binding protein I
MGI:88491	Crabp2	cellular retinoic acid binding protein II
MGI:88590	Cyp1b1	cytochrome P450, family 1, subfamily b, polypeptide 1
MGI:892014	Sfrp1	secreted frizzled-related protein 1
MGI:894652	Usp10	ubiquitin specific peptidase 10
MGI:95276	Epha7	Eph receptor A7
MGI:95486	Fbl	fibrillarin
MGI:95556	Flna	filamin, alpha
MGI:95595	Fv1	Friend virus susceptibility 1
MGI:95684	Gdf10	growth differentiation factor 10
MGI:95718	Gjc1	gap junction protein, gamma 1
MGI:95729	Gli3	GLI-Kruppel family member GLI3
MGI:96019	Hba-x	hemoglobin X, alpha-like embryonic chain in Hba complex
MGI:96024	Hbb-bh1	hemoglobin Z, beta-like embryonic chain
MGI:96027	Hbb-y	hemoglobin Y, beta-like embryonic chain
MGI:96079	Hgf	hepatocyte growth factor
MGI:96113	Hmgb1	high mobility group box 1
MGI:96174	Hoxa2	homeobox A2
MGI:96177	Hoxa5	homeobox A5
MGI:96196	Hoxc5	homeobox C5
MGI:96440	Igfbp5	insulin-like growth factor binding protein 5
MGI:96795	Lmnb1	lamin B1
MGI:96949	Mdk	midkine
MGI:97004	Mme	membrane metallo endopeptidase
MGI:97009	Mmp2	matrix metallopeptidase 2
MGI:97143	Marcksl1	MARCKS-like 1
MGI:97314	Nefm	neurofilament, medium polypeptide
MGI:97530	Pdgfra	platelet derived growth factor receptor, alpha polypeptide
MGI:97531	Pdgfrb	platelet derived growth factor receptor, beta polypeptide
MGI:97621	Plk1	polo-like kinase 1
MGI:97791	Ptbp1	polypyrimidine tract binding protein 1
MGI:97791	Ptbp1	polypyrimidine tract binding protein 1
MGI:97804	Ptn	pleiotrophin
MGI:97876	Rbp1	retinol binding protein 1, cellular
MGI:97890	Rad51	RAD51 homolog
MGI:98277	Epha4	Eph receptor A4
MGI:98359	Sox11	SRY (sex determining region Y)-box 11
MGI:98366	Sox4	SRY (sex determining region Y)-box 4
MGI:98371	Sox9	SRY (sex determining region Y)-box 9
MGI:98726	Tgfb2	transforming growth factor, beta 2
MGI:98834	Trp53	transformation related protein 53
MGI:98872	Twist1	twist basic helix-loop-helix transcription factor 1
MGI:98878	Tyms	thymidylate synthase
MGI:98886	U2af2	U2 small nuclear ribonucleoprotein auxiliary factor (U2AF) 2
MGI:98968	Wt1	Wilms tumor 1 homolog
MGI:99181	Zfp37	zinc finger protein 37
MGI:99204	Zfp57	zinc finger protein 57
MGI:99217	Cdh11	cadherin 11
MGI:99605	Cntfr	ciliary neurotrophic factor receptor
MGI:99611	Ephb2	Eph receptor B2
MGI:99612	Epha3	Eph receptor A3
MGI:99663	Zfp61	zinc finger protein 61
MGI:99852	Runx1	runt related transcription factor 1
MGI:99959	Tgfbi	transforming growth factor, beta induced
