# Supplementary material for: Visual annotation display (VLAD): a tool for finding functional themes in lists of genes
Source: Mamm Genome. 2015 Jun 6;26(9-10):567–73. doi: 10.1007/s00335-015-9570-2 (PMC4602057; doi:10.1007/s00335-015-9570-2)
Supplement: Supplementary file 2 — Supplementary material 2 (XLSX 38 kb) [file 335_2015_9570_MOESM2_ESM.xlsx]

## Sheet: Sheet0
MGI Gene/Marker ID	Symbol	Name
MGI:101763	Cfl2	cofilin 2, muscle
MGI:101781	Sntb1	syntrophin, basic 1
MGI:101805	Gys1	glycogen synthase 1, muscle
MGI:101939	Hmgcs2	3-hydroxy-3-methylglutaryl-Coenzyme A synthase 2
MGI:102522	Cacnb1	calcium channel, voltage-dependent, beta 1 subunit
MGI:102657	Cdc34	cell division cycle 34
MGI:102709	Cav1	caveolin 1, caveolae protein
MGI:102797	Acsl1	acyl-CoA synthetase long-chain family member 1
MGI:102805	Entpd1	ectonucleoside triphosphate diphosphohydrolase 1
MGI:102896	Sult1a1	sulfotransferase family 1A, phenol-preferring, member 1
MGI:103201	Aqp1	aquaporin 1
MGI:103562	Hsd11b1	hydroxysteroid 11-beta dehydrogenase 1
MGI:104539	Apof	apolipoprotein F
MGI:104605	Rasl2-9	RAS-like, family 2, locus 9
MGI:104627	Dst	dystonin
MGI:104649	Cox6a2	cytochrome c oxidase subunit VIa polypeptide 2
MGI:104678	Tm4sf1	transmembrane 4 superfamily member 1
MGI:104729	Akap1	A kinase (PRKA) anchor protein 1
MGI:104747	Pkia	protein kinase inhibitor, alpha
MGI:104785	Myo6	myosin VI
MGI:104814	Ier3	immediate early response 3
MGI:105057	Cdh5	cadherin 5
MGI:105070	Tnni2	troponin I, skeletal, fast 2
MGI:105075	Slc9a2	solute carrier family 9 (sodium/hydrogen exchanger), member 2
MGI:105120	Dusp1	dual specificity phosphatase 1
MGI:105307	Ptpn3	protein tyrosine phosphatase, non-receptor type 3
MGI:105307	Ptpn3	protein tyrosine phosphatase, non-receptor type 3
MGI:105388	Cdkn2c	cyclin-dependent kinase inhibitor 2C (p18, inhibits CDK4)
MGI:105933	Rab3ip	RAB3A interacting protein
MGI:105958	Cox8b	cytochrome c oxidase subunit VIIIb
MGI:105975	Cfb	complement factor B
MGI:105983	Ngp	neutrophilic granule protein
MGI:106018	St8sia4	ST8 alpha-N-acetyl-neuraminide alpha-2,8-sialyltransferase 4
MGI:106039	Dtna	dystrobrevin alpha
MGI:106099	Cyp3a16	cytochrome P450, family 3, subfamily a, polypeptide 16
MGI:106100	Etfdh	electron transferring flavoprotein, dehydrogenase
MGI:106196	Stfa3	stefin A3
MGI:106197	Stfa2	stefin A2
MGI:106202	Spink3	serine peptidase inhibitor, Kazal type 3
MGI:106664	Cd93	CD93 antigen
MGI:106919	Vdac1	voltage-dependent anion channel 1
MGI:107187	Bcl6	B cell leukemia/lymphoma 6
MGI:107189	Ahsg	alpha-2-HS-glycoprotein
MGI:107277	Fyco1	FYVE and coiled-coil domain containing 1
MGI:107362	Stxbp3a	syntaxin binding protein 3A
MGI:107437	Capn3	calpain 3
MGI:107476	Stim1	stromal interaction molecule 1
MGI:107511	Art1	ADP-ribosyltransferase 1
MGI:107570	Cav3	caveolin 3
MGI:107571	Cav2	caveolin 2
MGI:107612	Rtn2	reticulon 2 (Z-band associated protein)
MGI:107899	Cd36	CD36 antigen
MGI:107926	Rock2	Rho-associated coiled-coil containing protein kinase 2
MGI:108024	Rgn	regucalcin
MGI:108037	Figf	c-fos induced growth factor
MGI:108081	Sypl	synaptophysin-like protein
MGI:108092	Bin1	bridging integrator 1
MGI:108426	Kif1b	kinesin family member 1B
MGI:108443	Camp	cathelicidin antimicrobial peptide
MGI:109126	Thrsp	thyroid hormone responsive
MGI:109185	Nov	nephroblastoma overexpressed gene
MGI:109282	Speg	SPEG complex locus
MGI:109501	Crat	carnitine acetyltransferase
MGI:109517	Sftpc	surfactant associated protein C
MGI:109536	Itih4	inter alpha-trypsin inhibitor, heavy chain 4
MGI:109585	Pld1	phospholipase D1
MGI:109628	Dnase1l1	deoxyribonuclease 1-like 1
MGI:1096317	Eef1a2	eukaryotic translation elongation factor 1 alpha 2
MGI:1097705	Kng1	kininogen 1
MGI:1097714	Bhlhe40	basic helix-loop-helix family, member e40
MGI:1098221	Gamt	guanidinoacetate methyltransferase
MGI:1098236	Cast	calpastatin
MGI:1098240	Kif16b	kinesin family member 16B
MGI:1098297	Cpt1b	carnitine palmitoyltransferase 1b, muscle
MGI:1098434	Rgs5	regulator of G-protein signaling 5
MGI:1098604	Rragd	Ras-related GTP binding D
MGI:1098718	Tmem38b	transmembrane protein 38B
MGI:1098718	Tmem38b	transmembrane protein 38B
MGI:1098726	Emp2	epithelial membrane protein 2
MGI:1098765	Nrap	nebulin-related anchoring protein
MGI:1100819	Aff1	AF4/FMR2 family, member 1
MGI:1101779	Thbs4	thrombospondin 4
MGI:1196908	Tcea3	transcription elongation factor A (SII), 3
MGI:1202729	Art3	ADP-ribosyltransferase 3
MGI:1206582	Cacng1	calcium channel, voltage-dependent, gamma subunit 1
MGI:1261768	Stbd1	starch binding domain 1
MGI:1270156	Sept4	septin 4
MGI:1276109	Cldn1	claudin 1
MGI:1277234	Tbx15	T-box 15
MGI:1277961	Plec	plectin
MGI:1278343	Gbas	glioblastoma amplified sequence
MGI:1298387	Fhl1	four and a half LIM domains 1
MGI:1309468	Casq1	calsequestrin 1
MGI:1310002	Fmo1	flavin containing monooxygenase 1
MGI:1310004	Fmo5	flavin containing monooxygenase 5
MGI:1316648	Ahnak	AHNAK nucleoprotein (desmoyokin)
MGI:1316650	Slc37a4	solute carrier family 37 (glucose-6-phosphate transporter), member 4
MGI:1316714	Cox7a1	cytochrome c oxidase subunit VIIa 1
MGI:1316726	Fga	fibrinogen alpha chain
MGI:1316726	Fga	fibrinogen alpha chain
MGI:1316737	G0s2	G0/G1 switch gene 2
MGI:1328311	Sypl2	synaptophysin-like 2
MGI:1328358	Myom2	myomesin 2
MGI:1330233	Tcap	titin-cap
MGI:1330824	Csrp3	cysteine and glycine-rich protein 3
MGI:1333778	Spa17	sperm autoantigenic protein 17
MGI:1335088	Pstpip2	proline-serine-threonine phosphatase-interacting protein 2
MGI:1335089	Fem1a	feminization 1 homolog a (C. elegans)
MGI:1336170	Mybpc2	myosin binding protein C, fast-type
MGI:1336173	Prkaa2	protein kinase, AMP-activated, alpha 2 catalytic subunit
MGI:1336185	Prkab2	protein kinase, AMP-activated, beta 2 non-catalytic subunit
MGI:1336186	Agpat3	1-acylglycerol-3-phosphate O-acyltransferase 3
MGI:1336213	Mybpc1	myosin binding protein C, slow-type
MGI:1338011	Auh	AU RNA binding protein/enoyl-coenzyme A hydratase
MGI:1338068	Pdpk1	3-phosphoinositide dependent protein kinase 1
MGI:1338762	Fhl2	four and a half LIM domains 2
MGI:1338800	Bpnt1	bisphosphate 3'-nucleotidase 1
MGI:1338833	Dio2	deiodinase, iodothyronine, type II
MGI:1338917	S100a1	S100 calcium binding protein A1
MGI:1339467	S100a6	S100 calcium binding protein A6 (calcyclin)
MGI:1339710	Myh2	myosin, heavy polypeptide 2, skeletal muscle, adult
MGI:1339712	Myh8	myosin, heavy polypeptide 8, skeletal muscle, perinatal
MGI:1339713	Myh4	myosin, heavy polypeptide 4, skeletal muscle
MGI:1339972	Bhmt	betaine-homocysteine methyltransferase
MGI:1339975	Pak1	p21 protein (Cdc42/Rac)-activated kinase 1
MGI:1341265	Camk2d	calcium/calmodulin-dependent protein kinase II, delta
MGI:1341272	Col14a1	collagen, type XIV, alpha 1
MGI:1341819	Mlf1	myeloid leukemia factor 1
MGI:1341879	Zim1	zinc finger, imprinted 1
MGI:1341894	St6galnac4	ST6 (alpha-N-acetyl-neuraminyl-2,3-beta-galactosyl-1,3)-N-acetylgalactosaminide alpha-2,6-sialyltransferase 4
MGI:1342774	Ppargc1a	peroxisome proliferative activated receptor, gamma, coactivator 1 alpha
MGI:1343087	Pdk2	pyruvate dehydrogenase kinase, isoenzyme 2
MGI:1343178	Apobec2	apolipoprotein B mRNA editing enzyme, catalytic polypeptide 2
MGI:1344412	Ldb3	LIM domain binding 3
MGI:1345180	Lynx1	Ly6/neurotoxin 1
MGI:1346013	Bves	blood vessel epicardial substance
MGI:1346042	Mgll	monoglyceride lipase
MGI:1346078	Twf2	twinfilin, actin-binding protein, homolog 2 (Drosophila)
MGI:1346524	Sgcg	sarcoglycan, gamma (dystrophin-associated glycoprotein)
MGI:1346999	Prnd	prion protein dublet
MGI:1347056	Esrrg	estrogen-related receptor gamma
MGI:1347099	Slc27a2	solute carrier family 27 (fatty acid transporter), member 2
MGI:1347353	Atp2b3	ATPase, Ca++ transporting, plasma membrane 3
MGI:1349385	Dysf	dysferlin
MGI:1349461	B3galt2	UDP-Gal:betaGlcNAc beta 1,3-galactosyltransferase, polypeptide 2
MGI:1349467	Abcd2	ATP-binding cassette, sub-family D (ALD), member 2
MGI:1349474	Deb1	differentially expressed in B16F10 1
MGI:1349656	Gimap4	GTPase, IMAP family member 4
MGI:1349721	Tob1	transducer of ErbB-2.1
MGI:1351326	Nrk	Nik related kinase
MGI:1351473	Hrasls	HRAS-like suppressor
MGI:1351481	Pdk4	pyruvate dehydrogenase kinase, isoenzyme 4
MGI:1351597	Atp5l	ATP synthase, H+ transporting, mitochondrial F0 complex, subunit G
MGI:1351597	Atp5l	ATP synthase, H+ transporting, mitochondrial F0 complex, subunit G
MGI:1351611	Exoc6	exocyst complex component 6
MGI:1351668	Abca8b	ATP-binding cassette, sub-family A (ABC1), member 8b
MGI:1352480	Igfbp7	insulin-like growth factor binding protein 7
MGI:1352494	Hspb7	heat shock protein family, member 7 (cardiovascular)
MGI:1352498	Ndrg2	N-myc downstream regulated gene 2
MGI:1352630	Abcc9	ATP-binding cassette, sub-family C (CFTR/MRP), member 9
MGI:1352752	Pde7b	phosphodiesterase 7B
MGI:1353420	Itgb1bp2	integrin beta 1 binding protein 2
MGI:1353429	Timm10	translocase of inner mitochondrial membrane 10
MGI:1353511	Sspn	sarcospan
MGI:1353557	Schip1	schwannomin interacting protein 1
MGI:1353586	Lmo7	LIM domain only 7
MGI:1353635	Lmcd1	LIM and cysteine-rich domains 1
MGI:1353655	Usp25	ubiquitin specific peptidase 25
MGI:1354387	Mfap5	microfibrillar associated protein 5
MGI:1354740	Sh3bgr	SH3-binding domain glutamic acid-rich protein
MGI:1355285	Tmod4	tropomodulin 4
MGI:1355312	C1s1	complement component 1, s subcomponent 1
MGI:1858178	Usp2	ubiquitin specific peptidase 2
MGI:1858229	Ppp1r3c	protein phosphatase 1, regulatory (inhibitor) subunit 3C
MGI:1858418	Ramp1	receptor (calcitonin) activity modifying protein 1
MGI:1858451	Cyp3a41a	cytochrome P450, family 3, subfamily a, polypeptide 41A
MGI:1860611	Pdlim1	PDZ and LIM domain 1 (elfin)
MGI:1889623	Trim54	tripartite motif-containing 54
MGI:1889842	Fam13a	family with sequence similarity 13, member A
MGI:1890149	Tpm3	tropomyosin 3, gamma
MGI:1890410	Acss2	acyl-CoA synthetase short-chain family member 2
MGI:1891338	Srpk3	serine/arginine-rich protein specific kinase 3
MGI:1891340	Lpin1	lipin 1
MGI:1891343	Prkag3	protein kinase, AMP-activated, gamma 3 non-catatlytic subunit
MGI:1891410	Pacsin3	protein kinase C and casein kinase substrate in neurons 3
MGI:1891434	Pde4dip	phosphodiesterase 4D interacting protein (myomegalin)
MGI:1891495	Jph1	junctophilin 1
MGI:1891495	Jph1	junctophilin 1
MGI:1891496	Jph2	junctophilin 2
MGI:1891833	Pfkp	phosphofructokinase, platelet
MGI:1891837	Cpb2	carboxypeptidase B2 (plasma)
MGI:1913293	Atp5d	ATP synthase, H+ transporting, mitochondrial F1 complex, delta subunit
MGI:1913310	Cystm1	cysteine-rich transmembrane module containing 1
MGI:1913316	Gng11	guanine nucleotide binding protein (G protein), gamma 11
MGI:1913325	Chchd3	coiled-coil-helix-coiled-coil-helix domain containing 3
MGI:1913342	Ghitm	growth hormone inducible transmembrane protein
MGI:1913356	Smpx	small muscle protein, X-linked
MGI:1913378	Mrps36	mitochondrial ribosomal protein S36
MGI:1913378	Mrps36	mitochondrial ribosomal protein S36
MGI:1913461	Rpl3l	ribosomal protein L3-like
MGI:1913464	Rgcc	regulator of cell cycle
MGI:1913472	Serpinb1a	serine (or cysteine) peptidase inhibitor, clade B, member 1a
MGI:1913520	Fam134b	family with sequence similarity 134, member B
MGI:1913552	Rmdn1	regulator of microtubule dynamics 1
MGI:1913583	Aqp11	aquaporin 11
MGI:1913603	Riiad1	regulatory subunit of type II PKA R-subunit (RIIa) domain containing 1
MGI:1913605	Gmpr	guanosine monophosphate reductase
MGI:1913625	Dhrs7	dehydrogenase/reductase (SDR family) member 7
MGI:1913695	Cyc1	cytochrome c-1
MGI:1913719	Fam213b	family with sequence similarity 213, member B
MGI:1913738	Fam136a	family with sequence similarity 136, member A
MGI:1913781	Cmc2	COX assembly mitochondrial protein 2
MGI:1913844	Uqcr11	ubiquinol-cytochrome c reductase, complex III subunit XI
MGI:1913844	Uqcr11	ubiquinol-cytochrome c reductase, complex III subunit XI
MGI:1913850	Mgst1	microsomal glutathione S-transferase 1
MGI:1914084	Acot13	acyl-CoA thioesterase 13
MGI:1914114	Clec14a	C-type lectin domain family 14, member a
MGI:1914128	Riok3	RIO kinase 3
MGI:1914139	Rnf128	ring finger protein 128
MGI:1914253	Uqcrc2	ubiquinol cytochrome c reductase core protein 2
MGI:1914263	Oma1	OMA1 homolog, zinc metallopeptidase (S. cerevisiae)
MGI:1914285	Dnajb4	DnaJ (Hsp40) homolog, subfamily B, member 4
MGI:1914298	Vma21	VMA21 vacuolar H+-ATPase homolog (S. cerevisiae)
MGI:1914313	Tmem246	transmembrane protein 246
MGI:1914345	Trak1	trafficking protein, kinesin binding 1
MGI:1914367	Dynlt3	dynein light chain Tctex-type 3
MGI:1914380	Ndufa6	NADH dehydrogenase (ubiquinone) 1 alpha subcomplex, 6 (B14)
MGI:1914421	Dram2	DNA-damage regulated autophagy modulator 2
MGI:1914604	Larp1b	La ribonucleoprotein domain family, member 1B
MGI:1914604	Larp1b	La ribonucleoprotein domain family, member 1B
MGI:1914676	Adck3	aarF domain containing kinase 3
MGI:1914702	Pnpla8	patatin-like phospholipase domain containing 8
MGI:1914829	Cpeb4	cytoplasmic polyadenylation element binding protein 4
MGI:1914856	Fibin	fin bud initiation factor homolog (zebrafish)
MGI:1914870	Lrp2bp	Lrp2 binding protein
MGI:1914886	Lyrm5	LYR motif containing 5
MGI:1915008	Aadac	arylacetamide deacetylase (esterase)
MGI:1915071	Atp1b4	ATPase, (Na+)/K+ transporting, beta 4 polypeptide
MGI:1915101	1700021F05Rik	RIKEN cDNA 1700021F05 gene
MGI:1915111	Akr1b10	aldo-keto reductase family 1, member B10 (aldose reductase)
MGI:1915135	1500011K16Rik	RIKEN cDNA 1500011K16 gene
MGI:1915164	Coq9	coenzyme Q9 homolog (yeast)
MGI:1915221	Tppp3	tubulin polymerization-promoting protein family member 3
MGI:1915240	Mpc1	mitochondrial pyruvate carrier 1
MGI:1915266	Murc	muscle-related coiled-coil protein
MGI:1915274	Hist1h2bc	histone cluster 1, H2bc
MGI:1915412	A930003A15Rik	RIKEN cDNA A930003A15 gene
MGI:1915468	3110057O12Rik	RIKEN cDNA 3110057O12 gene
MGI:1915513	Pdhb	pyruvate dehydrogenase (lipoamide) beta
MGI:1915587	Crip2	cysteine rich protein 2
MGI:1915592	Ndufb10	NADH dehydrogenase (ubiquinone) 1 beta subcomplex, 10
MGI:1915654	Nrn1	neuritin 1
MGI:1915703	Gpihbp1	GPI-anchored HDL-binding protein 1
MGI:1915710	Dhrs7c	dehydrogenase/reductase (SDR family) member 7C
MGI:1915730	1110007C09Rik	RIKEN cDNA 1110007C09 gene
MGI:1915765	Myadml2	myeloid-associated differentiation marker-like 2
MGI:1915769	Eml1	echinoderm microtubule associated protein like 1
MGI:1915882	Myct1	myc target 1
MGI:1915905	Fndc1	fibronectin type III domain containing 1
MGI:1915926	Dusp22	dual specificity phosphatase 22
MGI:1915928	Smtnl1	smoothelin-like 1
MGI:1915951	Ppp1r27	protein phosphatase 1, regulatory subunit 27
MGI:1915978	Trp53inp2	transformation related protein 53 inducible nuclear protein 2
MGI:1916052	Mypn	myopalladin
MGI:1916078	Sync	syncoilin
MGI:1916104	Asb11	ankyrin repeat and SOCS box-containing 11
MGI:1916114	Lgalsl	lectin, galactoside binding-like
MGI:1916146	Ptges3l	prostaglandin E synthase 3 (cytosolic)-like
MGI:1916177	Ptcd2	pentatricopeptide repeat domain 2
MGI:1916264	Tnik	TRAF2 and NCK interacting kinase
MGI:1916296	Isca1	iron-sulfur cluster assembly 1 homolog (S. cerevisiae)
MGI:1916296	Isca1	iron-sulfur cluster assembly 1 homolog (S. cerevisiae)
MGI:1916368	Cgrrf1	cell growth regulator with ring finger domain 1
MGI:1916372	Ptgr2	prostaglandin reductase 2
MGI:1916417	Ppp1r12b	protein phosphatase 1, regulatory (inhibitor) subunit 12B
MGI:1916417	Ppp1r12b	protein phosphatase 1, regulatory (inhibitor) subunit 12B
MGI:1916417	Ppp1r12b	protein phosphatase 1, regulatory (inhibitor) subunit 12B
MGI:1916417	Ppp1r12b	protein phosphatase 1, regulatory (inhibitor) subunit 12B
MGI:1916417	Ppp1r12b	protein phosphatase 1, regulatory (inhibitor) subunit 12B
MGI:1916469	Ddah1	dimethylarginine dimethylaminohydrolase 1
MGI:1916602	Necab1	N-terminal EF-hand calcium binding protein 1
MGI:1916730	Ttc9	tetratricopeptide repeat domain 9
MGI:1916780	2310002L09Rik	RIKEN cDNA 2310002L09 gene
MGI:1916782	Hopx	HOP homeobox
MGI:1916813	Mrln	RIKEN cDNA 2310015B20 gene
MGI:1916824	Cmbl	carboxymethylenebutenolidase-like (Pseudomonas)
MGI:1916892	Mlip	muscular LMNA-interacting protein
MGI:1916910	Tmbim1	transmembrane BAX inhibitor motif containing 1
MGI:1916971	Nkiras1	NFKB inhibitor interacting Ras-like protein 1
MGI:1917024	Ms4a6b	membrane-spanning 4-domains, subfamily A, member 6B
MGI:1917372	Mllt3	myeloid/lymphoid or mixed-lineage leukemia (trithorax homolog, Drosophila); translocated to, 3
MGI:1917642	Asb12	ankyrin repeat and SOCS box-containing 12
MGI:1917706	Mpc2	mitochondrial pyruvate carrier 2
MGI:1917789	Myl6b	myosin, light polypeptide 6B
MGI:1917848	Filip1	filamin A interacting protein 1
MGI:1918036	4430402I18Rik	RIKEN cDNA 4430402I18 gene
MGI:1918481	Kbtbd12	kelch repeat and BTB (POZ) domain containing 12
MGI:1918483	Enkur	enkurin, TRPC channel interacting protein
MGI:1918518	Lrrfip2	leucine rich repeat (in FLII) interacting protein 2
MGI:1918552	Arhgap26	Rho GTPase activating protein 26
MGI:1919580	Klhl40	kelch-like 40
MGI:1919619	Ehd4	EH-domain containing 4
MGI:1919735	Ccdc141	coiled-coil domain containing 141
MGI:1919815	Uaca	uveal autoantigen with coiled-coil domains and ankyrin repeats
MGI:1919857	Usp13	ubiquitin specific peptidase 13 (isopeptidase T-3)
MGI:1919884	Tdrkh	tudor and KH domain containing protein
MGI:1920150	Ndufv2	NADH dehydrogenase (ubiquinone) flavoprotein 2
MGI:1920534	Ddit4l	DNA-damage-inducible transcript 4-like
MGI:1920974	Mcee	methylmalonyl CoA epimerase
MGI:1920995	Ubac1	ubiquitin associated domain containing 1
MGI:1921134	Zdbf2	zinc finger, DBF-type containing 2
MGI:1921248	Herc3	hect domain and RLD 3
MGI:1921305	Plce1	phospholipase C, epsilon 1
MGI:1921395	F13a1	coagulation factor XIII, A1 subunit
MGI:1921416	Tmem38a	transmembrane protein 38A
MGI:1921499	Lrrc2	leucine rich repeat containing 2
MGI:1921626	Myo18b	myosin XVIIIb
MGI:1921626	Myo18b	myosin XVIIIb
MGI:1921626	Myo18b	myosin XVIIIb
MGI:1921626	Myo18b	myosin XVIIIb
MGI:1921626	Myo18b	myosin XVIIIb
MGI:1921626	Myo18b	myosin XVIIIb
MGI:1921626	Myo18b	myosin XVIIIb
MGI:1921626	Myo18b	myosin XVIIIb
MGI:1921626	Myo18b	myosin XVIIIb
MGI:1921626	Myo18b	myosin XVIIIb
MGI:1921626	Myo18b	myosin XVIIIb
MGI:1921626	Myo18b	myosin XVIIIb
MGI:1921626	Myo18b	myosin XVIIIb
MGI:1921626	Myo18b	myosin XVIIIb
MGI:1921740	Mamstr	MEF2 activating motif and SAP domain containing transcriptional regulator
MGI:1921866	Scrn3	secernin 3
MGI:1922020	Hhatl	hedgehog acyltransferase-like
MGI:1922546	Fgfr1op	Fgfr1 oncogene partner
MGI:1922647	Arhgap24	Rho GTPase activating protein 24
MGI:1922654	Arhgap36	Rho GTPase activating protein 36
MGI:1922822	Acyp2	acylphosphatase 2, muscle type
MGI:1922828	Fggy	FGGY carbohydrate kinase domain containing
MGI:1922831	Yipf7	Yip1 domain family, member 7
MGI:1922850	Calml4	calmodulin-like 4
MGI:1922945	Rilpl1	Rab interacting lysosomal protein-like 1
MGI:1922973	Amotl1	angiomotin-like 1
MGI:1923241	Slain2	SLAIN motif family, member 2
MGI:1923258	Nabp1	nucleic acid binding protein 1
MGI:1923387	Mcur1	mitochondrial calcium uniporter regulator 1
MGI:1923422	Prkcdbp	protein kinase C, delta binding protein
MGI:1923544	Asb5	ankyrin repeat and SOCs box-containing 5
MGI:1923719	Cmya5	cardiomyopathy associated 5
MGI:1923725	Tmem182	transmembrane protein 182
MGI:1923792	Hibch	3-hydroxyisobutyryl-Coenzyme A hydrolase
MGI:1923972	Ckmt2	creatine kinase, mitochondrial 2
MGI:1924020	2010005H15Rik	RIKEN cDNA 2010005H15 gene
MGI:1924130	6430411K18Rik	RIKEN cDNA 6430411K18 gen
MGI:1924142	Rnft1	ring finger protein, transmembrane 1
MGI:1924486	Sccpdh	saccharopine dehydrogenase (putative)
MGI:1924557	Lrrc39	leucine rich repeat containing 39
MGI:1924574	Sorbs2	sorbin and SH3 domain containing 2
MGI:1924809	Agl	amylo-1,6-glucosidase, 4-alpha-glucanotransferase
MGI:1925004	Prune2	prune homolog 2 (Drosophila)
MGI:1925152	Prune	prune homolog (Drosophila)
MGI:1925528	Ddo	D-aspartate oxidase
MGI:1925571	Ankrd23	ankyrin repeat domain 23
MGI:1925751	Itih5	inter-alpha (globulin) inhibitor H5
MGI:1925791	Asb8	ankyrin repeat and SOCS box-containing 8
MGI:1925867	Cstad	CSA-conditional, T cell activation-dependent protein
MGI:1925903	Bola3	bolA-like 3 (E. coli)
MGI:1925938	Nol3	nucleolar protein 3 (apoptosis repressor with CARD domain)
MGI:1925999	Filip1l	filamin A interacting protein 1-like
MGI:1926080	Slc25a12	solute carrier family 25 (mitochondrial carrier, Aralar), member 12
MGI:1926160	Asb15	ankyrin repeat and SOCS box-containing 15
MGI:1926224	Rbfox1	RNA binding protein, fox-1 homolog (C. elegans) 1
MGI:1926834	Fn3k	fructosamine 3 kinase
MGI:1927152	Syne1	spectrin repeat containing, nuclear envelope 1
MGI:1927234	Suclg1	succinate-CoA ligase, GDP-forming, alpha subunit
MGI:1927489	Pdlim5	PDZ and LIM domain 5
MGI:1927638	Dnaja4	DnaJ (Hsp40) homolog, subfamily A, member 4
MGI:1928392	Dpt	dermatopontin
MGI:1928479	Hspb3	heat shock protein 3
MGI:1929076	Htra1	HtrA serine peptidase 1
MGI:1929213	Zbtb20	zinc finger and BTB domain containing 20
MGI:1929213	Zbtb20	zinc finger and BTB domain containing 20
MGI:1929471	Myoz1	myozenin 1
MGI:1929743	Asb2	ankyrin repeat and SOCS box-containing 2
MGI:1929881	Smoc2	SPARC related modular calcium binding 2
MGI:1929882	As3mt	arsenic (+3 oxidation state) methyltransferase
MGI:1929885	Tnmd	tenomodulin
MGI:1930018	Dnajb5	DnaJ (Hsp40) homolog, subfamily B, member 5
MGI:1930150	Popdc2	popeye domain containing 2
MGI:1930153	Popdc3	popeye domain containing 3
MGI:1930773	Pnkd	paroxysmal nonkinesiogenic dyskinesia
MGI:1930943	Rrad	Ras-related associated with diabetes
MGI:1931526	Hist1h1c	histone cluster 1, H1c
MGI:1933384	Gatsl2	GATS protein-like 2
MGI:1934134	Mrgprh	MAS-related GPR, member H
MGI:1934682	Emc9	ER membrane protein complex subunit 9
MGI:2135625	Glrx	glutaredoxin
MGI:2135672	Lmod2	leiomodin 2 (cardiac)
MGI:2135756	Hspb8	heat shock protein 8
MGI:2136381	Hadhb	hydroxyacyl-Coenzyme A dehydrogenase/3-ketoacyl-Coenzyme A thiolase/enoyl-Coenzyme A hydratase (trifunctional protein), beta subunit
MGI:2137594	Wbscr17	Williams-Beuren syndrome chromosome region 17 homolog (human)
MGI:2138162	Stk17b	serine/threonine kinase 17b (apoptosis-inducing)
MGI:2138853	AI182371	expressed sequence AI182371
MGI:2139434	Mylk2	myosin, light polypeptide kinase 2, skeletal muscle
MGI:2140230	Camta1	calmodulin binding transcription activator 1
MGI:2140300	AI464131	expressed sequence AI464131
MGI:2142572	Mtus1	mitochondrial tumor suppressor 1
MGI:2142979	Dennd4a	DENN/MADD domain containing 4A
MGI:2143163	Mapkapk3	mitogen-activated protein kinase-activated protein kinase 3
MGI:2143558	Chchd10	coiled-coil-helix-coiled-coil-helix domain containing 10
MGI:2145369	Epdr1	ependymin related protein 1 (zebrafish)
MGI:2145597	Mbnl2	muscleblind-like 2
MGI:2146322	Deptor	DEP domain containing MTOR-interacting protein
MGI:2146620	Srl	sarcalumenin
MGI:2147199	Afap1l1	actin filament associated protein 1-like 1
MGI:2147583	Macrod1	MACRO domain containing 1
MGI:2147595	Carns1	carnosine synthase 1
MGI:2147903	Atg4a	autophagy related 4A, cysteine peptidase
MGI:2147913	Igsf1	immunoglobulin superfamily, member 1
MGI:2151156	Stim2	stromal interaction molecule 2
MGI:2151224	Alpk3	alpha-kinase 3
MGI:2153588	Ppp1r3a	protein phosphatase 1, regulatory (inhibitor) subunit 3A
MGI:2155278	Sesn1	sestrin 1
MGI:2157899	Tmem37	transmembrane protein 37
MGI:2158650	Idh3b	isocitrate dehydrogenase 3 (NAD+) beta
MGI:2159342	Pja2	praja 2, RING-H2 motif containing
MGI:2178759	Rtn4ip1	reticulon 4 interacting protein 1
MGI:2179326	Oxr1	oxidation resistance 1
MGI:2179715	Pla2g16	phospholipase A2, group XVI
MGI:2180196	Lgi2	leucine-rich repeat LGI family, member 2
MGI:2183447	Ugp2	UDP-glucose pyrophosphorylase 2
MGI:2183448	Coro6	coronin 6
MGI:2183451	Rab40b	Rab40B, member RAS oncogene family
MGI:2385001	Fermt2	fermitin family homolog 2 (Drosophila)
MGI:2385079	Ndufs8	NADH dehydrogenase (ubiquinone) Fe-S protein 8
MGI:2385311	Dlat	dihydrolipoamide S-acetyltransferase (E2 component of pyruvate dehydrogenase complex)
MGI:2386796	Abca9	ATP-binding cassette, sub-family A (ABC1), member 9
MGI:2386846	Abca8a	ATP-binding cassette, sub-family A (ABC1), member 8a
MGI:2386853	Rassf4	Ras association (RalGDS/AF-6) domain family member 4
MGI:2387661	Sema6d	sema domain, transmembrane domain (TM), and cytoplasmic domain, (semaphorin) 6D
MGI:2389177	Lrrtm3	leucine rich repeat transmembrane neuronal 3
MGI:2441706	Traf3ip3	TRAF3 interacting protein 3
MGI:2441932	Prepl	prolyl endopeptidase-like
MGI:2442104	Ppp2r3a	protein phosphatase 2, regulatory subunit B'', alpha
MGI:2442106	Lrtm1	leucine-rich repeats and transmembrane domains 1
MGI:2442168	Adprhl1	ADP-ribosylhydrolase like 1
MGI:2442230	Mfn2	mitofusin 2
MGI:2442420	Galm	galactose mutarotase
MGI:2442485	Myo5c	myosin VC
MGI:2442640	Cpeb2	cytoplasmic polyadenylation element binding protein 2
MGI:2442764	Smtnl2	smoothelin-like 2
MGI:2443063	Mylk3	myosin light chain kinase 3
MGI:2443241	Ndufs1	NADH dehydrogenase (ubiquinone) Fe-S protein 1
MGI:2443377	Unc45b	unc-45 homolog B (C. elegans)
MGI:2443538	Msrb3	methionine sulfoxide reductase B3
MGI:2443773	Glt28d2	glycosyltransferase 28 domain containing 2
MGI:2443895	Fry	furry homolog (Drosophila)
MGI:2443915	D630028G08Rik	RIKEN cDNA D630028G08 gene
MGI:2444110	Sgms1	sphingomyelin synthase 1
MGI:2444259	Col6a6	collagen, type VI, alpha 6
MGI:2444259	Col6a6	collagen, type VI, alpha 6
MGI:2444310	Fsd2	fibronectin type III and SPRY domain containing 2
MGI:2444365	Rapgef5	Rap guanine nucleotide exchange factor (GEF) 5
MGI:2444486	Tarsl2	threonyl-tRNA synthetase-like 2
MGI:2444530	Slc9a7	solute carrier family 9 (sodium/hydrogen exchanger), member 7
MGI:2444580	Tmem117	transmembrane protein 117
MGI:2444679	Tcp11l2	t-complex 11 (mouse) like 2
MGI:2444746	Fam160a1	family with sequence similarity 160, member A1
MGI:2444823	Slc41a1	solute carrier family 41, member 1
MGI:2444891	Abra	actin-binding Rho activating protein
MGI:2444934	Ppargc1b	peroxisome proliferative activated receptor, gamma, coactivator 1 beta
MGI:2444966	Tecrl	trans-2,3-enoyl-CoA reductase-like
MGI:2444990	Gjd4	gap junction protein, delta 4
MGI:2446107	Pde2a	phosphodiesterase 2A, cGMP-stimulated
MGI:2446584	Map3k7cl	Map3k7 C-terminal like
MGI:2446841	Rtp3	receptor transporter protein 3
MGI:2447992	Trim63	tripartite motif-containing 63
MGI:2448357	Hist2h3c2	histone cluster 2, H3c2
MGI:2449205	Nr1d2	nuclear receptor subfamily 1, group D, member 2
MGI:2655562	Eltd1	EGF, latrophilin seven transmembrane domain containing 1
MGI:2656842	Rtl1	retrotransposon-like 1
MGI:2661445	Ctnna3	catenin (cadherin associated protein), alpha 3
MGI:2663721	Zc3h3	zinc finger CCCH type containing 3
MGI:2663998	Plac9a	placenta specific 9a
MGI:2665139	Rerg	RAS-like, estrogen-regulated, growth-inhibitor
MGI:2670964	Fam46a	family with sequence similarity 46, member A
MGI:2671945	Txlnb	taxilin beta
MGI:2676311	Crybg3	beta-gamma crystallin domain containing 3
MGI:2676394	Rcsd1	RCSD domain containing 1
MGI:2681862	Obscn	obscurin, cytoskeletal calmodulin and titin-interacting RhoGEF
MGI:2684847	Coq10a	coenzyme Q10 homolog A (yeast)
MGI:2685053	Mettl11b	methyltransferase like 11B
MGI:2685055	Dusp27	dual specificity phosphatase 27 (putative)
MGI:2685198	Xirp2	xin actin-binding repeat containing 2
MGI:2685264	Tigd4	tigger transposable element derived 4
MGI:2685280	Myom3	myomesin family, member 3
MGI:2685325	Hspb6	heat shock protein, alpha-crystallin-related, B6
MGI:2685407	Gm561	predicted gene 561
MGI:2685837	Mettl21e	methyltransferase like 21E
MGI:2685870	Pdp1	pyruvate dehyrogenase phosphatase catalytic subunit 1
MGI:2686961	Inpp5a	inositol polyphosphate-5-phosphatase A
MGI:2686976	Ifitm6	interferon induced transmembrane protein 6
MGI:3028579	Rasgrp3	RAS, guanyl releasing protein 3
MGI:3039578	Ecm2	extracellular matrix protein 2, female organ and adipocyte specific
MGI:3045252	C1qtnf9	C1q and tumor necrosis factor related protein 9
MGI:3045305	Klhl31	kelch-like 31
MGI:3050566	Akap6	A kinase (PRKA) anchor protein 6
MGI:3513266	Nt5dc3	5'-nucleotidase domain containing 3
MGI:3524944	Stfa2l1	stefin A2 like 1
MGI:3576504	Cxx1b	CAAX box 1B
MGI:3580298	Best3	bestrophin 3
MGI:3588196	3425401B19Rik	RIKEN cDNA 3425401B19 gene
MGI:3606571	Stac3	SH3 and cysteine rich domain 3
MGI:3612190	Trim72	tripartite motif-containing 72
MGI:3612340	Ehbp1l1	EH domain binding protein 1-like 1
MGI:3612860	Phyhd1	phytanoyl-CoA dioxygenase domain containing 1
MGI:3642340	Gm10118	predicted gene 10118
MGI:3642848	Mhrt	myosin heavy chain associated RNA transcript
MGI:3644688	Gm5416	predicted gene 5416
MGI:3645436	Gm5512	predicted gene 5512
MGI:3649011	Gm6293	predicted pseudogene 6293
MGI:3649039	Apoo-ps	apolipoprotein O, pseudogene
MGI:3696881	BC117090	cDNA sequence BC1179090
MGI:3708728	Gm10850	predicted gene 10850
MGI:3710571	Gm9747	predicted gene 9747
MGI:3770277	Rhox3f	reproductive homeobox 3F
MGI:700014	Sorbs1	sorbin and SH3 domain containing 1
MGI:87854	Pzp	pregnancy zone protein
MGI:87866	Acadl	acyl-Coenzyme A dehydrogenase, long-chain
MGI:87867	Acadm	acyl-Coenzyme A dehydrogenase, medium chain
MGI:87880	Aco2	aconitase 2, mitochondrial
MGI:87893	Chrnd	cholinergic receptor, nicotinic, delta polypeptide
MGI:87895	Chrng	cholinergic receptor, nicotinic, gamma polypeptide
MGI:87921	Adh1	alcohol dehydrogenase 1 (class I)
MGI:87947	Adssl1	adenylosuccinate synthetase like 1
MGI:87966	Agtr2	angiotensin II receptor, type 2
MGI:87977	Ak1	adenylate kinase 1
MGI:87995	Aldob	aldolase B, fructose-bisphosphate
MGI:88015	Ampd1	adenosine monophosphate deaminase 1
MGI:88020	Amy2a5	amylase 2a5
MGI:88025	Ank2	ankyrin 2, brain
MGI:88026	Ank3	ankyrin 3, epithelial
MGI:88034	Prdx3	peroxiredoxin 3
MGI:88052	Apob	apolipoprotein B
MGI:88053	Apoc1	apolipoprotein C-I
MGI:88054	Apoc2	apolipoprotein C-II
MGI:88058	Apoh	apolipoprotein H
MGI:88090	Ass1	argininosuccinate synthetase 1
MGI:88095	Serpinc1	serine (or cysteine) peptidase inhibitor, clade C (antithrombin), member 1
MGI:88106	Atp1a2	ATPase, Na+/K+ transporting, alpha 2 polypeptide
MGI:88109	Atp1b2	ATPase, Na+/K+ transporting, beta 2 polypeptide
MGI:88227	C3	complement component 3
MGI:88236	C8b	complement component 8, beta polypeptide
MGI:88253	Car8	carbonic anhydrase 8
MGI:88256	Camk2a	calcium/calmodulin-dependent protein kinase II alpha
MGI:88257	Camk2b	calcium/calmodulin-dependent protein kinase II, beta
MGI:88294	Cacna1s	calcium channel, voltage-dependent, L type, alpha 1S subunit
MGI:88295	Cacna2d1	calcium channel, voltage-dependent, alpha2/delta subunit 1
MGI:88295	Cacna2d1	calcium channel, voltage-dependent, alpha2/delta subunit 1
MGI:88329	Cd34	CD34 antigen
MGI:88338	Cd44	CD44 antigen
MGI:88413	Ckm	creatine kinase, muscle
MGI:88449	Col15a1	collagen, type XV, alpha 1
MGI:88459	Col6a1	collagen, type VI, alpha 1
MGI:88460	Col6a2	collagen, type VI, alpha 2
MGI:88474	Cox5a	cytochrome c oxidase subunit Va
MGI:88479	Cpa3	carboxypeptidase A3, mast cell
MGI:88501	Crip1	cysteine-rich protein 1 (intestinal)
MGI:88512	Crp	C-reactive protein, pentraxin-related
MGI:88554	Ctla2a	cytotoxic T lymphocyte-associated protein 2 alpha
MGI:88574	Cybb	cytochrome b-245, beta polypeptide
MGI:88578	Cycs	cytochrome c, somatic
MGI:88578	Cycs	cytochrome c, somatic
MGI:891981	Klk1b26	kallikrein 1-related petidase b26
MGI:892032	Frzb	frizzled-related protein
MGI:894288	Sepp1	selenoprotein P, plasma, 1
MGI:894698	Sgca	sarcoglycan, alpha (dystrophin-associated glycoprotein)
MGI:895149	Acadvl	acyl-Coenzyme A dehydrogenase, very long chain
MGI:94909	Dmd	dystrophin, muscular dystrophy
MGI:95275	Ebf1	early B cell factor 1
MGI:95395	Eno3	enolase 3, beta muscle
MGI:95405	Ephx1	epoxide hydrolase 1, microsomal
MGI:95476	Fabp3	fatty acid binding protein 3, muscle and heart
MGI:95491	Fbp2	fructose bisphosphatase 2
MGI:95526	Fgg	fibrinogen gamma chain
MGI:95530	Fh1	fumarate hydratase 1
MGI:95629	Slc6a13	solute carrier family 6 (neurotransmitter transporter, GABA), member 13
MGI:95660	Gas6	growth arrest specific 6
MGI:95669	Gc	group specific component
MGI:95679	Gpd1	glycerol-3-phosphate dehydrogenase 1 (soluble)
MGI:95742	Glo1	glyoxalase 1
MGI:95745	Hagh	hydroxyacyl glutathione hydrolase
MGI:95758	Slc2a4	solute carrier family 2 (facilitated glucose transporter), member 4
MGI:95824	Nr3c1	nuclear receptor subfamily 3, group C, member 1
MGI:95856	Gsta3	glutathione S-transferase, alpha 3
MGI:96009	Hadh	hydroxyacyl-Coenzyme A dehydrogenase
MGI:96031	Hc	hemolytic complement
MGI:96211	Hp	haptoglobin
MGI:96213	Hpd	4-hydroxyphenylpyruvic acid dioxygenase
MGI:96240	Hspb1	heat shock protein 1
MGI:96389	Ibsp	integrin binding sialoprotein
MGI:96428	Ifi203	interferon activated gene 203
MGI:96441	Igfbp6	insulin-like growth factor binding protein 6
MGI:96599	Itga1	integrin alpha 1
MGI:96620	Itih3	inter-alpha trypsin inhibitor, heavy chain 3
MGI:96757	Lcn2	lipocalin 2
MGI:96819	Anxa1	annexin A1
MGI:96820	Lpl	lipoprotein lipase
MGI:96882	Ly6c1	lymphocyte antigen 6 complex, locus C1
MGI:96897	Lyz2	lysozyme 2
MGI:96922	Mb	myoglobin
MGI:96976	Mgp	matrix Gla protein
MGI:97051	Mdh1	malate dehydrogenase 1, NAD (soluble)
MGI:97075	Mpi	mannose phosphate isomerase
MGI:97171	Mt1	metallothionein 1
MGI:97178	Map4	microtubule-associated protein 4
MGI:97253	Myf6	myogenic factor 6
MGI:97268	Myl3	myosin, light polypeptide 3
MGI:97269	Myl1	myosin, light polypeptide 1
MGI:97272	Myl2	myosin, light polypeptide 2, regulatory, cardiac, slow
MGI:97279	Nat1	N-acetyl transferase 1
MGI:97537	Pecam1	platelet/endothelial cell adhesion molecule 1
MGI:97548	Pfkm	phosphofructokinase, muscle
MGI:97576	Phka1	phosphorylase kinase alpha 1
MGI:97592	Prkaca	protein kinase, cAMP dependent, catalytic, alpha
MGI:97601	Prkcq	protein kinase C, theta
MGI:97620	Plg	plasminogen
MGI:97809	Ptprb	protein tyrosine phosphatase, receptor type, B
MGI:97816	Ptprz1	protein tyrosine phosphatase, receptor type Z, polypeptide 1
MGI:97821	Pvalb	parvalbumin
MGI:97829	Pygl	liver glycogen phosphorylase
MGI:97830	Pygm	muscle glycogen phosphorylase
MGI:97897	Rel	reticuloendotheliosis oncogene
MGI:98179	Rras	Harvey rat sarcoma oncogene, subgroup R
MGI:98229	Apcs	serum amyloid P-component
MGI:98249	Scn3a	sodium channel, voltage-gated, type III, alpha
MGI:98352	Sod2	superoxide dismutase 2, mitochondrial
MGI:98389	Spp1	secreted phosphoprotein 1
MGI:98731	Tgm2	transglutaminase 2, C polypeptide
MGI:98738	Thbs2	thrombospondin 2
MGI:98747	Thy1	thymus cell antigen 1, theta
MGI:98775	Tmod1	tropomodulin 1
MGI:98852	Tst	thiosulfate sulfurtransferase, mitochondrial
MGI:98864	Ttn	titin
MGI:98935	Vldlr	very low density lipoprotein receptor
MGI:98940	Vtn	vitronectin
MGI:99459	Nr3c2	nuclear receptor subfamily 3, group C, member 2
MGI:99532	Mef2a	myocyte enhancer factor 2A
MGI:99533	Mef2d	myocyte enhancer factor 2D
MGI:99551	Cdh13	cadherin 13
MGI:99676	Adcy2	adenylate cyclase 2
MGI:99678	Actn3	actinin alpha 3
MGI:99684	Ryr3	ryanodine receptor 3
MGI:99828	Slc7a2	solute carrier family 7 (cationic amino acid transporter, y+ system), member 2
MGI:99912	Lama2	laminin, alpha 2
