# Supplementary material for: Visual annotation display (VLAD): a tool for finding functional themes in lists of genes
Source: Mamm Genome. 2015 Jun 6;26(9-10):567–73. doi: 10.1007/s00335-015-9570-2 (PMC4602057; doi:10.1007/s00335-015-9570-2)
Supplement: Supplementary file 3 — Supplementary material 3 (TXT 93 kb) [file 335_2015_9570_MOESM3_ESM.txt]

format-version: 1.0
date: 06:11:2010 17:40
saved-by: mdolan
auto-generated-by: OBO-Edit 1.101
default-namespace: mousecyc

[Term]
id: Pathways
name: Pathways

[Term]
id: 1CMET2-PWY
name: formylTHF biosynthesis I
is_a: Folate-Biosynthesis ! Folate Biosynthesis

[Term]
id: 2-3-Butanediol-Degradation
name: 2,3-Butanediol Degradation
is_a: Alcohol-Degradation ! Alcohols Degradation

[Term]
id: 2-Aminobenzoate-Degradation
name: 2-Aminobenzoate Degradation
is_a: AROMATIC-COMPOUNDS-DEGRADATION ! Aromatic Compounds Degradation

[Term]
id: 2-Nirobenzoate-Degradation
name: 2-Nitrobenzoate Degradation
is_a: Nitrobenzoate-Degradation ! Nitrobenzoate Degradation

[Term]
id: 2-Oxobutanoate-Degradation
name: 2-Oxobutanoate Degradation
is_a: CARBOXYLATES-DEG ! Carboxylates Degradation

[Term]
id: 3-Chlorobenzoate-Degradation
name: 3-Chlorobenzoate Degradation
is_a: Chlorobenzoate-Degradation ! Chlorobenzoate Degradation

[Term]
id: 3-Chlorocatechol-Degradation
name: 3-Chlorocatechol Degradation
is_a: Chlorocatechol-Degradation ! Chlorocatechol Degradation

[Term]
id: 3-Chlorotoluene-Degradation
name: 3 Chlorotoluene Degradation
is_a: Chlorotoluene-Degradation ! Chlorotoluene Degradation

[Term]
id: 3-Dehydroquinate-Biosynthesis
name: 3-Dehydroquinate Biosynthesis
is_a: AROMATIC-COMPOUNDS-BIOSYN ! Aromatic Compounds Biosynthesis

[Term]
id: 4-Aminobutyraye-Degradation
name: 4-Aminobutyrate Degradation
is_a: AMINE-DEG ! Amines and Polyamines Degradation

[Term]
id: 4-Hydroxybenzoate-Biosynthesis
name: 4-Hydroxybenzoate Biosynthesis
is_a: AROMATIC-COMPOUNDS-BIOSYN ! Aromatic Compounds Biosynthesis

[Term]
id: 4-Hydroxyproline-Degradation
name: 4-Hydroxyproline Degradation
is_a: Amino-Acid-Degradation ! Amino Acids Degradation

[Term]
id: 4-Nitrotoluene-Degradation
name: 4-Nitrotoluene Degradation
is_a: Nitro-Toluene-Degradation ! Nitrotoluene Degradation

[Term]
id: 4-Toluenesulfonate-Degradation
name: 4-Toluenesulfonate Degradation
is_a: Sulfoaromatics-Degradation ! Sulfoaromatic Compounds Degradation

[Term]
id: 4AMINOBUTMETAB-PWY
name: 4-aminobutyrate degradation I
is_a: 4-Aminobutyraye-Degradation ! 4-Aminobutyrate Degradation

[Term]
id: Abscisic-Acid-Biosynthesis
name: Abscisic Acid Biosynthesis
is_a: Plant-Hormone-Biosynthesis ! Plant Hormones Biosynthesis
is_a: SESQUITERPENOID-SYN ! Sesquiterpenoids Biosynthesis

[Term]
id: Abscisic-Acid-Degradation
name: Abscisic Acid Degradation
is_a: PLANT-HORMONE-DEG ! Plant Hormones Degradation
is_a: Sesquiterpenoid-Degradation ! Sesquiterpenoids Degradation

[Term]
id: Abscisic-Acid-Derivative-Biosynthesis
name: Abscisic acid derivative Biosynthesis
is_a: Abscisic-Acid-Biosynthesis ! Abscisic Acid Biosynthesis

[Term]
id: Acetate-Formation
name: Acetate Formation
is_a: CARBOXYLATES-DEG ! Carboxylates Degradation

[Term]
id: ACETOACETATE-DEG-PWY
name: acetoacetate degradation (to acetyl CoA)
is_a: Fatty-Acid-and-Lipid-Degradation ! Fatty Acid and Lipids Degradation

[Term]
id: Acetoin-Biosynthesis
name: Acetoin Biosynthesis
is_a: Fermentation ! Fermentation

[Term]
id: Acetone-Degradation
name: Acetone Degradation
is_a: Fatty-Acid-and-Lipid-Degradation ! Fatty Acid and Lipids Degradation

[Term]
id: Acetyl-CoA-Butyrate
name: Acetyl-CoA Fermentation to Butyrate
is_a: Fermentation ! Fermentation

[Term]
id: Acetylmuramoyl-Pentapeptide-Biosynthesis
name: UDP-<i>N</i>-acetylmuramoyl-pentapeptide biosynthesis
is_a: Cell-Structure-Biosynthesis ! Cell structures Biosynthesis

[Term]
id: Acid-Resistance
name: Acid Resistance
is_a: Detoxification ! Detoxification

[Term]
id: Adenosylcobalamin-Biosynthesis
name: Adenosylcobalamin Biosynthesis
is_a: Cobalamin-Biosynthesis ! Cobalamin Biosynthesis

[Term]
id: ADENOSYLHOMOCYSCAT-PWY
name: methionine salvage II (mammalia)
is_a: METHIONINE-SYN ! Methionine Biosynthesis

[Term]
id: AERESPDON-PWY
name: aerobic respiration -- electron donors reaction list
is_a: AEROBIC-RESPIRATION ! Aerobic Respiration

[Term]
id: AEROBIC-RESPIRATION
name: Aerobic Respiration
is_a: Respiration ! Respiration

[Term]
id: AIR-Biosynthesis
name: 5-Aminoimidazole Ribonucleotide Biosynthesis
is_a: Nucleotide-Biosynthesis ! Nucleosides and Nucleotides Biosynthesis

[Term]
id: ALANINE-DEG
name: Alanine Degradation
is_a: Amino-Acid-Degradation ! Amino Acids Degradation

[Term]
id: ALANINE-DEG3-PWY
name: alanine degradation III
is_a: ALANINE-DEG ! Alanine Degradation

[Term]
id: ALANINE-SYN
name: Alanine Biosynthesis
is_a: IND-AMINO-ACID-SYN ! Individual Amino Acids Biosynthesis

[Term]
id: ALANINE-SYN2-PWY
name: alanine biosynthesis II
is_a: ALANINE-SYN ! Alanine Biosynthesis

[Term]
id: Alcohol-Degradation
name: Alcohols Degradation
is_a: Degradation ! Degradation/Utilization/Assimilation

[Term]
id: Aldehyde-Degradation
name: Aldehyde Degradation
is_a: Degradation ! Degradation/Utilization/Assimilation

[Term]
id: ALKALOIDS
name: Alkaloids Degradation
is_a: N-CONTAINING-SECONDARY-CMPD-DEG ! Nitrogen Containing Secondary Compounds Degradation

[Term]
id: ALKALOIDS-SYN
name: Alkaloids Biosynthesis
is_a: N-CONTAINING-SECONDARY-CMPD-SYN ! Nitrogen-Containing Secondary Compounds Biosynthesis

[Term]
id: Allantoin-degradation
name: Allantoin Degradation
is_a: AMINE-DEG ! Amines and Polyamines Degradation

[Term]
id: AMINE-DEG
name: Amines and Polyamines Degradation
is_a: Degradation ! Degradation/Utilization/Assimilation

[Term]
id: AMINE-SYN
name: Amines Biosynthesis
is_a: N-CONTAINING-SECONDARY-CMPD-SYN ! Nitrogen-Containing Secondary Compounds Biosynthesis

[Term]
id: Amino-Acid-Biosynthesis
name: Amino acids Biosynthesis
is_a: Biosynthesis ! Biosynthesis

[Term]
id: Amino-Acid-Degradation
name: Amino Acids Degradation
is_a: Degradation ! Degradation/Utilization/Assimilation

[Term]
id: Aminoacyl-tRNAs-Charging
name: Aminoacyl-tRNA Charging
is_a: Biosynthesis ! Biosynthesis

[Term]
id: Ammonia-oxidation
name: Ammonia oxidation
is_a: NITROGEN-DEG ! Nitrogen Compounds Metabolism

[Term]
id: ANAEROBIC-RESPIRATION
name: Anaerobic Respiration
is_a: Respiration ! Respiration

[Term]
id: ANAGLYCOLYSIS-PWY
name: anaerobic glycolysis
is_a: GLYCOLYSIS-VARIANTS ! Glycolysis
is_a: Super-Pathways ! Superpathways

[Term]
id: ANTHOCYANIN-SYN
name: Anthocyanins Biosynthesis
is_a: FLAVONOID-SYN ! Flavonoids Biosynthesis

[Term]
id: Antibiotic-Biosynthesis
name: Antibiotic Biosynthesis
is_a: SECONDARY-METABOLITE-BIOSYNTHESIS ! Secondary Metabolites Biosynthesis

[Term]
id: APOCAROTENOID-SYN
name: Apocarotenoids Biosynthesis
is_a: TETRATERPENOID-SYN ! Tetraterpenoids Biosynthesis

[Term]
id: ARG-PRO-PWY
name: arginine degradation VI (arginase 2 pathway)
is_a: ARGININE-DEG ! Arginine Degradation
is_a: PROLINE-SYN ! Proline Biosynthesis

[Term]
id: ARGASEDEG-PWY
name: arginine degradation I (arginase pathway)
is_a: ARGININE-DEG ! Arginine Degradation
is_a: GLUTAMATE-SYN ! Glutamate Biosynthesis

[Term]
id: ARGININE-DEG
name: Arginine Degradation
is_a: Amino-Acid-Degradation ! Amino Acids Degradation

[Term]
id: ARGININE-SYN
name: Arginine Biosynthesis
is_a: IND-AMINO-ACID-SYN ! Individual Amino Acids Biosynthesis

[Term]
id: ARGININE-SYN4-PWY
name: arginine biosynthesis IV
is_a: ARGININE-SYN ! Arginine Biosynthesis

[Term]
id: ARGSPECAT-PWY
name: spermine biosynthesis
is_a: Polyamine-Biosynthesis ! Amines and Polyamines Biosynthesis

[Term]
id: AROMATIC-COMPOUNDS-BIOSYN
name: Aromatic Compounds Biosynthesis
is_a: Biosynthesis ! Biosynthesis

[Term]
id: AROMATIC-COMPOUNDS-DEGRADATION
name: Aromatic Compounds Degradation
is_a: Degradation ! Degradation/Utilization/Assimilation

[Term]
id: Arsenate-Detoxification
name: Arsenate Detoxification
is_a: Detoxification ! Detoxification

[Term]
id: Ascorbate-Biosynthesis
name: Ascorbate Biosynthesis
is_a: Vitamin-Biosynthesis ! Vitamins

[Term]
id: ASPARAGINE-BIOSYNTHESIS
name: asparagine biosynthesis I
is_a: ASPARAGINE-SYN ! Asparagine Biosynthesis

[Term]
id: ASPARAGINE-DEG
name: Asparagine Degradation
is_a: Amino-Acid-Degradation ! Amino Acids Degradation

[Term]
id: ASPARAGINE-DEG1-PWY
name: asparagine degradation I
is_a: ASPARAGINE-DEG ! Asparagine Degradation

[Term]
id: ASPARAGINE-SYN
name: Asparagine Biosynthesis
is_a: IND-AMINO-ACID-SYN ! Individual Amino Acids Biosynthesis

[Term]
id: ASPARTATE-DEG
name: Aspartate Degradation
is_a: Amino-Acid-Degradation ! Amino Acids Degradation

[Term]
id: ASPARTATE-DEG1-PWY
name: aspartate degradation I
is_a: ASPARTATE-DEG ! Aspartate Degradation

[Term]
id: ASPARTATE-SYN
name: Aspartate Biosynthesis
is_a: IND-AMINO-ACID-SYN ! Individual Amino Acids Biosynthesis

[Term]
id: ASPBIO-PWY
name: aspartate biosynthesis
is_a: ASPARTATE-SYN ! Aspartate Biosynthesis

[Term]
id: Atrazine-Degradation
name: Atrazine Degradation
is_a: s-Triazine-Degradation ! <i>s</i>-Triazine Degredation

[Term]
id: AURONE-SYN
name: Aurones Biosynthesis
is_a: FLAVONOID-SYN ! Flavonoids Biosynthesis

[Term]
id: Autoinducer-Biosynthesis
name: Autoinducer Biosynthesis
is_a: Other-biosynthesis ! Other Biosynthesis

[Term]
id: Autotrophic-CO2-Fixation
name: Autotrophic CO<sub>2</sub> Fixation
is_a: CO2-Fixation ! CO<sub>2</sub> Fixation

[Term]
id: Auxin-Biosynthesis
name: Auxins Biosynthesis
is_a: Plant-Hormone-Biosynthesis ! Plant Hormones Biosynthesis

[Term]
id: AUXINS-DEGRADATION
name: Auxins Degradation
is_a: PLANT-HORMONE-DEG ! Plant Hormones Degradation

[Term]
id: BENZENOID-SYN
name: Benzenoids Biosynthesis
is_a: PHENYLPROPANOID-SYN ! Phenylpropanoid Derivatives Biosynthesis

[Term]
id: Benzoate-Degradation
name: Benzoate Degradation
is_a: AROMATIC-COMPOUNDS-DEGRADATION ! Aromatic Compounds Degradation

[Term]
id: Benzoyl-CoA-Degradation
name: Benzoyl-CoA Degradation
is_a: AROMATIC-COMPOUNDS-DEGRADATION ! Aromatic Compounds Degradation

[Term]
id: BETA-ALA-DEGRADATION-I-PWY
name: &beta;-alanine degradation I
is_a: Amino-Acid-Degradation ! Amino Acids Degradation

[Term]
id: Beta-Alanine-Biosynthesis
name: &beta; Alanine Biosynthesis
is_a: IND-AMINO-ACID-SYN ! Individual Amino Acids Biosynthesis

[Term]
id: Betaine-Biosynthesis
name: Betaine Biosynthesis
is_a: Polyamine-Biosynthesis ! Amines and Polyamines Biosynthesis

[Term]
id: BETALAIN-ALKALOIDS
name: Betalaine alkaloids
is_a: ALKALOIDS-SYN ! Alkaloids Biosynthesis

[Term]
id: BGALACT-PWY
name: lactose degradation III
is_a: LACTOSE-DEG ! Lactose Degradation

[Term]
id: Biosynthesis
name: Biosynthesis
is_a: Pathways ! Pathways

[Term]
id: BIOTIN-SYN
name: Biotin
is_a: Vitamin-Biosynthesis ! Vitamins

[Term]
id: Brassinosteroid-Biosynthesis
name: Brassinosteroids Biosynthesis
is_a: Plant-Hormone-Biosynthesis ! Plant Hormones Biosynthesis

[Term]
id: BSUBPOLYAMSYN-PWY
name: spermidine biosynthesis
is_a: Polyamine-Biosynthesis ! Amines and Polyamines Biosynthesis

[Term]
id: Butanediol-Biosynthesis
name: Butanediol Biosynthesis
is_a: Fermentation ! Fermentation

[Term]
id: C1-COMPOUNDS
name: C1 Compounds Utilization and Assimilation
is_a: Degradation ! Degradation/Utilization/Assimilation

[Term]
id: Caffeine-Biosynthesis
name: Caffeine Biosynthesis
is_a: PURINE-ALKALOIDS ! Purine alkaloids

[Term]
id: CARBO-BIOSYNTHESIS
name: Sugars Biosynthesis
is_a: Carbohydrates-Biosynthesis ! Carbohydrates Biosynthesis

[Term]
id: Carbohydrates-Biosynthesis
name: Carbohydrates Biosynthesis
is_a: Biosynthesis ! Biosynthesis

[Term]
id: Carbohydrates-Degradation
name: Carbohydrates Degradation
is_a: Degradation ! Degradation/Utilization/Assimilation

[Term]
id: Carbon-disulfide-degradation
name: Carbon-Disulfide Degradation
is_a: Other-Degradation ! Degradation/Utilization/Assimilation - Other

[Term]
id: Carbon-tetrachloride-degradation
name: Carbon Tetrachloride Degradation
is_a: CHLORINATED-COMPOUNDS-DEG ! Chlorinated Compounds Degradation

[Term]
id: CARBOXYLATES-DEG
name: Carboxylates Degradation
is_a: Degradation ! Degradation/Utilization/Assimilation

[Term]
id: Cardiolipin-Biosynthesis
name: Cardiolipin Biosynthesis
is_a: Phospholipid-Biosynthesis ! Phospholipid Biosynthesis

[Term]
id: CARN-DEG
name: Carnitine Degradation
is_a: AMINE-DEG ! Amines and Polyamines Degradation

[Term]
id: Carotenoid-Degradation
name: Carotenoids Degradation
is_a: Tetraterpenoid-Degradation ! Tetraterpenoids Degradation

[Term]
id: CAROTENOID-SYN
name: Carotenoids Biosynthesis
is_a: TETRATERPENOID-SYN ! Tetraterpenoids Biosynthesis

[Term]
id: Carveol-Degradation
name: Carveol Degradation
is_a: TERPENOID-DEG ! Terpenoids Degradation

[Term]
id: Catechol-Degradation
name: Catechol Degradation
is_a: AROMATIC-COMPOUNDS-DEGRADATION ! Aromatic Compounds Degradation

[Term]
id: CDP-diacylglycerol-Biosynthesis
name: CDP-diacylglycerol Biosynthesis
is_a: Phospholipid-Biosynthesis ! Phospholipid Biosynthesis

[Term]
id: Cell-Structure-Biosynthesis
name: Cell structures Biosynthesis
is_a: Biosynthesis ! Biosynthesis

[Term]
id: Cell-Wall-Biosynthesis
name: Cell Wall Biosynthesis
is_a: Cell-Structure-Biosynthesis ! Cell structures Biosynthesis

[Term]
id: CHALCONE-SYN
name: Chalcones Biosynthesis
is_a: FLAVONOID-SYN ! Flavonoids Biosynthesis

[Term]
id: CHEMOAUTOTROPHIC-ENERGY-METABOLISM
name: Chemoautotrophic Energy Metabolism
is_a: Energy-Metabolism ! Generation of precursor metabolites and energy

[Term]
id: CHLORINATED-COMPOUNDS-DEG
name: Chlorinated Compounds Degradation
is_a: Degradation ! Degradation/Utilization/Assimilation

[Term]
id: Chloroaromatic-Compounds-Degradation
name: Chloroaromatic Compounds Degradation
is_a: AROMATIC-COMPOUNDS-DEGRADATION ! Aromatic Compounds Degradation
is_a: CHLORINATED-COMPOUNDS-DEG ! Chlorinated Compounds Degradation

[Term]
id: Chlorobenzene-Degradation
name: Chlorobenzene Degradation
is_a: Chloroaromatic-Compounds-Degradation ! Chloroaromatic Compounds Degradation

[Term]
id: Chlorobenzoate-Degradation
name: Chlorobenzoate Degradation
is_a: Chloroaromatic-Compounds-Degradation ! Chloroaromatic Compounds Degradation

[Term]
id: Chlorocatechol-Degradation
name: Chlorocatechol Degradation
is_a: Chloroaromatic-Compounds-Degradation ! Chloroaromatic Compounds Degradation

[Term]
id: Chlorophyll-a-Biosynthesis
name: Chlorophyll <i>a</i>-Biosynthesis
is_a: Chlorophyll-Biosynthesis ! Chlorophyll Biosynthesis

[Term]
id: Chlorophyll-Biosynthesis
name: Chlorophyll Biosynthesis
is_a: Porphyrin-Compounds-Biosynthesis ! Porphyrin Compounds Biosynthesis

[Term]
id: Chlorophyllide-a-Biosynthesis
name: Chlorophyllide <i>a</i> Biosynthesis
is_a: Chlorophyll-Biosynthesis ! Chlorophyll Biosynthesis

[Term]
id: Chlorotoluene-Degradation
name: Chlorotoluene Degradation
is_a: Chloroaromatic-Compounds-Degradation ! Chloroaromatic Compounds Degradation

[Term]
id: Choline-Biosynthesis
name: Choline Biosynthesis
is_a: Lipid-Biosynthesis ! Fatty Acids and Lipids Biosynthesis

[Term]
id: Choline-Degradation
name: Choline Degradation
is_a: AMINE-DEG ! Amines and Polyamines Degradation

[Term]
id: Chorismate-Biosynthesis
name: Chorismate Biosynthesis
is_a: AROMATIC-COMPOUNDS-BIOSYN ! Aromatic Compounds Biosynthesis

[Term]
id: CINNAMATE-SYN
name: Cinnamates Biosynthesis
is_a: PHENYLPROPANOID-SYN ! Phenylpropanoid Derivatives Biosynthesis

[Term]
id: CITRULBIO-PWY
name: citrulline biosynthesis
is_a: Citrulline-Biosynthesis ! Citrulline-Biosynthesis

[Term]
id: Citrulline-Biosynthesis
name: Citrulline-Biosynthesis
is_a: Other-Amino-Acid-Biosynthesis ! Other Amino Acid Biosynthesis

[Term]
id: CITRULLINE-DEG-PWY
name: citrulline degradation
is_a: MISCELLANEOUS-DEG ! Miscellaneous Amino Acids Degradation

[Term]
id: CMP-KDO-Biosynthesis
name: CMP-KDO biosynthesis
is_a: Polysaccharides-Biosynthesis ! Polysaccharides Biosynthesis

[Term]
id: CMP-N-Acetylneuraminate-Biosynthesis
name: CMP-<i>N</i>-acetylneuraminate biosynthesis
is_a: SUGAR-NUCLEOTIDES ! Sugar Nucleotides Biosynthesis

[Term]
id: CO2-Fixation
name: CO<sub>2</sub> Fixation
is_a: C1-COMPOUNDS ! C1 Compounds Utilization and Assimilation

[Term]
id: CoA-Biosynthesis
name: Coenzyme A Biosynthesis
is_a: Cofactor-Biosynthesis ! Cofactors, Prosthetic Groups, Electron Carriers Biosynthesis

[Term]
id: COA-PWY
name: coenzyme A biosynthesis
is_a: CoA-Biosynthesis ! Coenzyme A Biosynthesis

[Term]
id: Cobalamin-Biosynthesis
name: Cobalamin Biosynthesis
is_a: Vitamin-Biosynthesis ! Vitamins

[Term]
id: CODH-PWY
name: reductive acetyl coenzyme A pathway
is_a: Autotrophic-CO2-Fixation ! Autotrophic CO<sub>2</sub> Fixation

[Term]
id: Cofactor-Biosynthesis
name: Cofactors, Prosthetic Groups, Electron Carriers Biosynthesis
is_a: Biosynthesis ! Biosynthesis

[Term]
id: COFACTOR-DEGRADATION
name: Cofactors, Prosthetic Groups, Electron Carriers Degradation
is_a: Degradation ! Degradation/Utilization/Assimilation

[Term]
id: COLANSYN-PWY
name: colanic acid building blocks biosynthesis
is_a: Cell-Structure-Biosynthesis ! Cell structures Biosynthesis
is_a: Super-Pathways ! Superpathways

[Term]
id: Conjugated-Fatty-Acid-Biosynthesis
name: Conjugated Fatty Acid Biosynthesis
is_a: Unusual-fatty-acid-biosynthesis ! Unusual Fatty Acid Biosynthesis

[Term]
id: COUMARIN-PHYTOALEXINS
name: Coumarin Phytoalexins Biosynthesis
is_a: PHYTOALEXIN-SYN ! Phytoalexins Biosynthesis

[Term]
id: COUMARIN-SYN
name: Coumarins Biosynthesis
is_a: PHENYLPROPANOID-SYN ! Phenylpropanoid Derivatives Biosynthesis

[Term]
id: Creatinine-Degradation
name: Creatinine Degradation
is_a: AMINE-DEG ! Amines and Polyamines Degradation

[Term]
id: CRNFORCAT-PWY
name: creatinine degradation I
is_a: Creatinine-Degradation ! Creatinine Degradation

[Term]
id: CYANOGENIC-GLUCOSIDE-DEG
name: Cyanogenic Glucosides Degradation
is_a: N-CONTAINING-GLUCOSIDE-DEG ! Nitrogen Containing Glucosides Degradation

[Term]
id: CYANOGENIC-GLUCOSIDE-SYN
name: Cyanogenic glucosides
is_a: N-CONTAINING-GLUCOSIDE-SYN ! Nitrogen-Containing Glucosides Biosynthesis

[Term]
id: Cyclitols-Biosynthesis
name: Cyclitols Biosynthesis
is_a: SUGAR-DERIVS ! Sugar Derivatives Biosynthesis

[Term]
id: CYCLITOLS-DEG
name: Cyclitols Degradation
is_a: Sugar-Derivatives ! Sugar Derivatives Degradation

[Term]
id: Cyclopropane-fatty-acid-biosyn
name: Cyclopropane Fatty Acids Biosynthesis
is_a: Unusual-fatty-acid-biosynthesis ! Unusual Fatty Acid Biosynthesis

[Term]
id: CYSDEGRV-PWY
name: L-cysteine degradation VI
is_a: CYSTEINE-DEG ! Cysteine Degradation

[Term]
id: CYSTEINE-DEG
name: Cysteine Degradation
is_a: Amino-Acid-Degradation ! Amino Acids Degradation

[Term]
id: CYSTEINE-DEG-PWY
name: L-cysteine degradation I
is_a: CYSTEINE-DEG ! Cysteine Degradation

[Term]
id: CYSTEINE-SYN
name: Cysteine Biosynthesis
is_a: IND-AMINO-ACID-SYN ! Individual Amino Acids Biosynthesis

[Term]
id: CYSTEINE-SYN2-PWY
name: cysteine biosynthesis II
is_a: CYSTEINE-SYN ! Cysteine Biosynthesis

[Term]
id: CYTOKININ-BIOSYNTHESIS
name: Cytokinins Biosynthesis
is_a: Plant-Hormone-Biosynthesis ! Plant Hormones Biosynthesis

[Term]
id: CYTOKININS-DEGRADATION
name: Cytokinins Degradation
is_a: PLANT-HORMONE-DEG ! Plant Hormones Degradation

[Term]
id: D-Arabinose-Degradation
name: D-arabinose Degradation
is_a: Sugars-And-Polysaccharides ! Sugars Degradation

[Term]
id: Degradation
name: Degradation/Utilization/Assimilation
is_a: Pathways ! Pathways

[Term]
id: Demethylmenaquinone-Biosynthesis
name: Demethylmenaquinone Biosynthesis
is_a: Quinone-Biosynthesis ! Quinone Biosynthesis

[Term]
id: Deoxyribonucleotide-Biosynthesis
name: 2'-deoxyribonucleotides
is_a: Nucleotide-Biosynthesis ! Nucleosides and Nucleotides Biosynthesis

[Term]
id: Dephospho-CoA-Biosynthesis
name: 2'-(5''-phosphoribosyl)-3'-dephospho-CoA Biosynthesis
is_a: CoA-Biosynthesis ! Coenzyme A Biosynthesis

[Term]
id: DETOX1-PWY
name: superoxide radicals degradation
is_a: Detoxification ! Detoxification

[Term]
id: Detoxification
name: Detoxification
is_a: Pathways ! Pathways

[Term]
id: DHNA-Biosynthesis
name: 1,4-dihydroxy-2-naphthoate biosynthesis
is_a: Quinone-Biosynthesis ! Quinone Biosynthesis

[Term]
id: Dichlorotoluene-Degradation
name: Dichlorotoluene Degradation
is_a: Chlorotoluene-Degradation ! Chlorotoluene Degradation

[Term]
id: Dimethylsulfide-Degradation
name: Dimethylsulfide Degradation
is_a: Sulfur-Assimilation ! Sulfur Compounds Metabolism

[Term]
id: Dimethylsulfoniopropionate-Biosynthesis
name: Dimethylsulfoniopropionate Biosynthesis
is_a: Other-biosynthesis ! Other Biosynthesis

[Term]
id: Dimethylsulfoniopropionate-Degradation
name: Dimethylsulfoniopropionate Degradation
is_a: Sulfur-Assimilation ! Sulfur Compounds Metabolism

[Term]
id: Dinitrotoluene-Degradation
name: Dinitrotoluene Degradation
is_a: Nitroaromatic-Degradation ! Nitroaromatic Compounds Degradation

[Term]
id: DITERPENOID-SYN
name: Diterpenoids Biosynthesis
is_a: Terpenoid-Biosynthesis ! Terpenoids Biosynthesis

[Term]
id: DRIBOPMET-PWY
name: (deoxy)ribose phosphate degradation
is_a: NUCLEO-DEG ! Nucleosides and Nucleotides Degradation and Recycling

[Term]
id: Electron-Transfer
name: Electron Transfer
is_a: Energy-Metabolism ! Generation of precursor metabolites and energy

[Term]
id: ELLAGITANNINS
name: Ellagitannins Biosynthesis
is_a: TANNIN-SYN ! Hydrolyzable Tannins Biosynthesis

[Term]
id: Energy-Metabolism
name: Generation of precursor metabolites and energy
is_a: Pathways ! Pathways

[Term]
id: EPIDERMAL-STRUCTURE
name: Epidermal structures
is_a: PLANT-CELL-STRUCTURE ! Plant cell structures

[Term]
id: Ethanol-Degradation
name: Ethanol Degradation
is_a: Alcohol-Degradation ! Alcohols Degradation

[Term]
id: FAO-PWY
name: fatty acid &beta;-oxidation I
is_a: Fatty-Acid-Degradation ! Fatty Acids Degradation

[Term]
id: Fatty-Acid-and-Lipid-Degradation
name: Fatty Acid and Lipids Degradation
is_a: Degradation ! Degradation/Utilization/Assimilation

[Term]
id: Fatty-acid-biosynthesis
name: Fatty Acid Biosynthesis
is_a: Lipid-Biosynthesis ! Fatty Acids and Lipids Biosynthesis

[Term]
id: Fatty-Acid-Degradation
name: Fatty Acids Degradation
is_a: Fatty-Acid-and-Lipid-Degradation ! Fatty Acid and Lipids Degradation

[Term]
id: FATTY-ACID-DERIVATIVE-DEG
name: Fatty Acid Derivatives Degradation
is_a: SECONDARY-METABOLITE-DEGRADATION ! Secondary Metabolites Degradation

[Term]
id: FATTY-ACID-DERIVATIVE-SYN
name: Fatty Acid Derivatives Biosynthesis
is_a: SECONDARY-METABOLITE-BIOSYNTHESIS ! Secondary Metabolites Biosynthesis

[Term]
id: Fermentation
name: Fermentation
is_a: Energy-Metabolism ! Generation of precursor metabolites and energy

[Term]
id: FLAVANONES-SYN
name: Flavanones Biosynthesis
is_a: FLAVONOID-SYN ! Flavonoids Biosynthesis

[Term]
id: Flavin-Biosynthesis
name: Flavin Biosynthesis
is_a: Vitamin-Biosynthesis ! Vitamins

[Term]
id: FLAVONE-SYN
name: Flavones Biosynthesis
is_a: FLAVONOID-SYN ! Flavonoids Biosynthesis

[Term]
id: FLAVONOID-DEG
name: Flavonoids Degradation
is_a: SECONDARY-METABOLITE-DEGRADATION ! Secondary Metabolites Degradation

[Term]
id: FLAVONOID-PHYTOALEXINS
name: Flavonoid Phytoalexins Biosynthesis
is_a: PHYTOALEXIN-SYN ! Phytoalexins Biosynthesis

[Term]
id: FLAVONOID-SYN
name: Flavonoids Biosynthesis
is_a: SECONDARY-METABOLITE-BIOSYNTHESIS ! Secondary Metabolites Biosynthesis

[Term]
id: FLAVONOL-SYN
name: Flavonols Biosynthesis
is_a: FLAVONOID-SYN ! Flavonoids Biosynthesis

[Term]
id: Fluorene-Degradation
name: Fluorene Degradation
is_a: AROMATIC-COMPOUNDS-DEGRADATION ! Aromatic Compounds Degradation

[Term]
id: Folate-Biosynthesis
name: Folate Biosynthesis
is_a: Vitamin-Biosynthesis ! Vitamins

[Term]
id: Formaldehyde-Assimilation
name: Formaldehyde Assimilation
is_a: C1-COMPOUNDS ! C1 Compounds Utilization and Assimilation

[Term]
id: Formaldehyde-Oxidation
name: Formaldehyde Oxidation
is_a: C1-COMPOUNDS ! C1 Compounds Utilization and Assimilation

[Term]
id: GALACTMETAB-PWY
name: UDP-galactose biosynthesis (salvage pathway from galactose using UDP-glucose)
is_a: SUGAR-NUCLEOTIDES ! Sugar Nucleotides Biosynthesis
is_a: Sugars-And-Polysaccharides ! Sugars Degradation

[Term]
id: GALACTOSE-DEGRADATION
name: Galactose Degradation
is_a: Sugars-And-Polysaccharides ! Sugars Degradation

[Term]
id: GALLATE-DEG
name: Gallate Degradation
is_a: AROMATIC-COMPOUNDS-DEGRADATION ! Aromatic Compounds Degradation

[Term]
id: GALLOTANNINS
name: Gallotannins Biosynthesis
is_a: TANNIN-SYN ! Hydrolyzable Tannins Biosynthesis

[Term]
id: Gamma-linolenate-Biosynthesis
name: &gamma;-linolenate Biosynthesis
is_a: Fatty-acid-biosynthesis ! Fatty Acid Biosynthesis

[Term]
id: GDP-Mannose-Biosynthesis
name: GDP Mannose Biosynthesis
is_a: SUGAR-NUCLEOTIDES ! Sugar Nucleotides Biosynthesis

[Term]
id: GGPP-Biosynthesis
name: Geranylgeranyldiphosphate Biosynthesis
is_a: Polyprenyl-Biosynthesis ! Polyprenyl Biosynthesis

[Term]
id: GIBBERELLIN-SYN
name: Gibberellins Biosynthesis
is_a: DITERPENOID-SYN ! Diterpenoids Biosynthesis
is_a: Plant-Hormone-Biosynthesis ! Plant Hormones Biosynthesis

[Term]
id: GIBBERELLINS-DEGRADATION
name: Gibberellins Degradation
is_a: PLANT-HORMONE-DEG ! Plant Hormones Degradation

[Term]
id: GLCMANNANAUT-PWY
name: superpathway of <i>N</i>-acetylglucosamine, <i>N</i>-acetylmannosamine and <i>N</i>-acetylneuraminate degradation
is_a: AMINE-DEG ! Amines and Polyamines Degradation
is_a: Super-Pathways ! Superpathways

[Term]
id: GLNSYN-PWY
name: glutamine biosynthesis I
is_a: GLUTAMINE-SYN ! Glutamine Biosynthesis

[Term]
id: GLUAMCAT-PWY
name: <i>N</i>-acetylglucosamine degradation
is_a: AMINE-DEG ! Amines and Polyamines Degradation
is_a: Sugar-Derivatives ! Sugar Derivatives Degradation

[Term]
id: GLUCONEO-PWY
name: gluconeogenesis I
is_a: Gluconeogenesis ! Gluconeogenesis

[Term]
id: Gluconeogenesis
name: Gluconeogenesis
is_a: CARBO-BIOSYNTHESIS ! Sugars Biosynthesis

[Term]
id: GLUCOSE1PMETAB-PWY
name: glucose and glucose-1-phosphate degradation
is_a: Sugars-And-Polysaccharides ! Sugars Degradation

[Term]
id: GLUCOSINOLATE-DEG
name: Glucosinolates Degradation
is_a: N-CONTAINING-GLUCOSIDE-DEG ! Nitrogen Containing Glucosides Degradation

[Term]
id: GLUCOSINOLATE-SYN
name: Glucosinolates
is_a: N-CONTAINING-GLUCOSIDE-SYN ! Nitrogen-Containing Glucosides Biosynthesis

[Term]
id: GLUDEG-I-PWY
name: glutamate degradation III (via 4-aminobutyrate)
is_a: GLUTAMATE-DEG ! Glutamate Degradation

[Term]
id: GLUT-REDOX-PWY
name: glutathione redox reactions II
is_a: Reductants ! Reductants Biosynthesis

[Term]
id: GLUTAMATE-DEG
name: Glutamate Degradation
is_a: Amino-Acid-Degradation ! Amino Acids Degradation

[Term]
id: GLUTAMATE-SYN
name: Glutamate Biosynthesis
is_a: IND-AMINO-ACID-SYN ! Individual Amino Acids Biosynthesis

[Term]
id: GLUTAMATE-SYN2-PWY
name: glutamate biosynthesis II
is_a: GLUTAMATE-SYN ! Glutamate Biosynthesis

[Term]
id: GLUTAMINE-DEG
name: Glutamine Degradation
is_a: Amino-Acid-Degradation ! Amino Acids Degradation

[Term]
id: GLUTAMINE-DEG1-PWY
name: glutamine degradation I
is_a: GLUTAMINE-DEG ! Glutamine Degradation

[Term]
id: GLUTAMINE-SYN
name: Glutamine Biosynthesis
is_a: IND-AMINO-ACID-SYN ! Individual Amino Acids Biosynthesis

[Term]
id: GLUTAMINE-SYN2-PWY
name: glutamine biosynthesis II
is_a: GLUTAMINE-SYN ! Glutamine Biosynthesis

[Term]
id: GLUTATHIONESYN-PWY
name: glutathione biosynthesis
is_a: Reductants ! Reductants Biosynthesis

[Term]
id: GLUTFUMARATE-PWY
name: glutamine degradation II
is_a: GLUTAMINE-DEG ! Glutamine Degradation

[Term]
id: GLUTOXA-PWY
name: glutamate degradation VII
is_a: GLUTAMATE-DEG ! Glutamate Degradation

[Term]
id: GLYCEROL-DEG
name: Glycerol Degradation
is_a: Alcohol-Degradation ! Alcohols Degradation

[Term]
id: GLYCGREAT-PWY
name: glycine degradation (creatine biosynthesis)
is_a: GLYCINE-DEG ! Glycine Degradation
is_a: Polyamine-Biosynthesis ! Amines and Polyamines Biosynthesis

[Term]
id: GLYCINE-DEG
name: Glycine Degradation
is_a: Amino-Acid-Degradation ! Amino Acids Degradation

[Term]
id: GLYCINE-SYN
name: Glycine Biosynthesis
is_a: IND-AMINO-ACID-SYN ! Individual Amino Acids Biosynthesis

[Term]
id: GLYCLEAV-PWY
name: glycine cleavage complex
is_a: GLYCINE-DEG ! Glycine Degradation

[Term]
id: GLYCOCAT-PWY
name: glycogen degradation I
is_a: CARBO-BIOSYNTHESIS ! Sugars Biosynthesis
is_a: Glycogen-Degradation ! Glycogen Degradation

[Term]
id: GLYCOGEN-BIOSYN
name: Glucogen and starch biosynthesis
is_a: Polysaccharides-Biosynthesis ! Polysaccharides Biosynthesis

[Term]
id: Glycogen-Degradation
name: Glycogen Degradation
is_a: POLYSACCHARIDES-DEG ! Polysaccharides Degradation

[Term]
id: GLYCOGENSYNTH-PWY
name: glycogen biosynthesis I (from ADP-D-Glucose)
is_a: GLYCOGEN-BIOSYN ! Glucogen and starch biosynthesis

[Term]
id: GLYCOLYSIS
name: glycolysis I
is_a: GLYCOLYSIS-VARIANTS ! Glycolysis
is_a: Super-Pathways ! Superpathways

[Term]
id: GLYCOLYSIS-VARIANTS
name: Glycolysis
is_a: Energy-Metabolism ! Generation of precursor metabolites and energy

[Term]
id: GLYSYN-ALA-PWY
name: glycine biosynthesis III
is_a: GLYCINE-SYN ! Glycine Biosynthesis

[Term]
id: GLYSYN-PWY
name: glycine biosynthesis I
is_a: GLYCINE-SYN ! Glycine Biosynthesis

[Term]
id: GLYSYN-THR-PWY
name: glycine biosynthesis IV
is_a: GLYCINE-SYN ! Glycine Biosynthesis

[Term]
id: HEME
name: Heme Compounds Degradation
is_a: COFACTOR-DEGRADATION ! Cofactors, Prosthetic Groups, Electron Carriers Degradation

[Term]
id: HEME-BIOSYNTHESIS-II
name: heme biosynthesis from uroporphyrinogen-III I
is_a: HEME-SYN ! Heme Biosynthesis

[Term]
id: HEME-SYN
name: Heme Biosynthesis
is_a: Porphyrin-Compounds-Biosynthesis ! Porphyrin Compounds Biosynthesis

[Term]
id: HISTIDINE-DEG
name: Histidine Degradation
is_a: Amino-Acid-Degradation ! Amino Acids Degradation

[Term]
id: HISTIDINE-SYN
name: Histidine Biosynthesis
is_a: IND-AMINO-ACID-SYN ! Individual Amino Acids Biosynthesis

[Term]
id: HOMOCYSDEGR-PWY
name: cysteine biosynthesis/homocysteine degradation
is_a: CYSTEINE-SYN ! Cysteine Biosynthesis
is_a: HOMOCYSTEINE-DEG ! Homocysteine Degradation

[Term]
id: HOMOCYSTEINE-DEG
name: Homocysteine Degradation
is_a: Amino-Acid-Degradation ! Amino Acids Degradation

[Term]
id: HOMOSER-THRESYN-PWY
name: threonine biosynthesis from homoserine
is_a: THREONINE-BIOSYNTHESIS ! Threonine Biosynthesis

[Term]
id: HOMOSERINE-DEG
name: Homoserine Degradation
is_a: Amino-Acid-Degradation ! Amino Acids Degradation

[Term]
id: HORMONE-DEG
name: Hormones Degradation
is_a: Degradation ! Degradation/Utilization/Assimilation

[Term]
id: HORMONE-SYN
name: Hormones Biosynthesis
is_a: Biosynthesis ! Biosynthesis

[Term]
id: Hydrogen-Oxidation
name: Hydrogen Oxidation
is_a: CHEMOAUTOTROPHIC-ENERGY-METABOLISM ! Chemoautotrophic Energy Metabolism

[Term]
id: HYDROXYPRODEG-PWY
name: 4-hydroxyproline degradation I
is_a: 4-Hydroxyproline-Degradation ! 4-Hydroxyproline Degradation

[Term]
id: IMP-Biosynthesis
name: Inosine-5'-phosphate Biosynthesis
is_a: PUR-NUC-SYN ! Purine Nucleotide Biosynthesis

[Term]
id: IND-AMINO-ACID-SYN
name: Individual Amino Acids Biosynthesis
is_a: Amino-Acid-Biosynthesis ! Amino acids Biosynthesis

[Term]
id: INDOLE-ALKALOIDS
name: Indole alkaloids
is_a: ALKALOIDS-SYN ! Alkaloids Biosynthesis

[Term]
id: INDOLE-PHYTOALEXIN-SYN
name: Indole Phytoalexins Biosynthesis
is_a: PHYTOALEXIN-SYN ! Phytoalexins Biosynthesis

[Term]
id: ISOFLAVONOID-PHYTOALEXINS
name: Isoflavonoid Phytoalexins Biosynthesis
is_a: PHYTOALEXIN-SYN ! Phytoalexins Biosynthesis

[Term]
id: ISOFLAVONOID-SYN
name: Isoflavonoids Biosynthesis
is_a: FLAVONOID-SYN ! Flavonoids Biosynthesis

[Term]
id: ISOLEUCINE-DEG
name: Isoleucine Degradation
is_a: Amino-Acid-Degradation ! Amino Acids Degradation

[Term]
id: ISOLEUCINE-SYN
name: Isoleucine Biosynthesis
is_a: IND-AMINO-ACID-SYN ! Individual Amino Acids Biosynthesis

[Term]
id: ISOPRENOIDS
name: Hemiterpenes Biosynthesis
is_a: Terpenoid-Biosynthesis ! Terpenoids Biosynthesis

[Term]
id: ISOPRENOIDS-DEG
name: Hemiterpenes Degradation
is_a: TERPENOID-DEG ! Terpenoids Degradation

[Term]
id: ISOQUINOLINE-ALKALOIDS
name: Isoquinoline and Benzylisoquinoline alkaloids
is_a: ALKALOIDS-SYN ! Alkaloids Biosynthesis

[Term]
id: Jasmonates-Biosynthesis
name: Jasmonates Biosynthesis
is_a: Plant-Hormone-Biosynthesis ! Plant Hormones Biosynthesis

[Term]
id: L-Arabinose-Degradation
name: L-arabinose Degradation
is_a: Sugars-And-Polysaccharides ! Sugars Degradation

[Term]
id: Lactaldehyde-Degradation
name: Lactaldehyde Degradation
is_a: Aldehyde-Degradation ! Aldehyde Degradation

[Term]
id: LACTOSE-DEG
name: Lactose Degradation
is_a: Sugars-And-Polysaccharides ! Sugars Degradation

[Term]
id: LARABITOLUTIL-PWY
name: xylitol degradation
is_a: SUGAR-ALCOHOLS-DEG ! Sugar Alcohols Degradation

[Term]
id: LEUCINE-DEG
name: Leucine Degradation
is_a: Amino-Acid-Degradation ! Amino Acids Degradation

[Term]
id: LEUCINE-SYN
name: Leucine Biosynthesis
is_a: IND-AMINO-ACID-SYN ! Individual Amino Acids Biosynthesis

[Term]
id: LEUCOANTHOCYANIDIN-SYN
name: Leucoanthocyanidins (flavan-3,4-diols) Biosynthesis
is_a: FLAVONOID-SYN ! Flavonoids Biosynthesis

[Term]
id: LIGNAN-SYN
name: Lignans Biosynthesis
is_a: PHENYLPROPANOID-SYN ! Phenylpropanoid Derivatives Biosynthesis

[Term]
id: LIGNIN-SYN
name: Lignins Biosynthesis
is_a: PHENYLPROPANOID-SYN ! Phenylpropanoid Derivatives Biosynthesis

[Term]
id: Limonene-Degradation
name: Limonene Degradation
is_a: TERPENOID-DEG ! Terpenoids Degradation

[Term]
id: Linoleate-Biosynthesis
name: Linoleate Biosynthesis
is_a: Fatty-acid-biosynthesis ! Fatty Acid Biosynthesis

[Term]
id: LIPAS-PWY
name: triacylglycerol degradation
is_a: Fatty-Acid-and-Lipid-Degradation ! Fatty Acid and Lipids Degradation

[Term]
id: LIPASYN-PWY
name: phospholipases
is_a: Fatty-Acid-and-Lipid-Degradation ! Fatty Acid and Lipids Degradation

[Term]
id: Lipid-Biosynthesis
name: Fatty Acids and Lipids Biosynthesis
is_a: Biosynthesis ! Biosynthesis

[Term]
id: Lipoate-Biosynthesis
name: Lipoate Biosynthesis
is_a: Cofactor-Biosynthesis ! Cofactors, Prosthetic Groups, Electron Carriers Biosynthesis

[Term]
id: LYSINE-DEG
name: Lysine Degradation
is_a: Amino-Acid-Degradation ! Amino Acids Degradation

[Term]
id: LYSINE-DEG1-PWY
name: lysine degradation II
is_a: LYSINE-DEG ! Lysine Degradation

[Term]
id: LYSINE-SYN
name: Lysine Biosynthesis
is_a: IND-AMINO-ACID-SYN ! Individual Amino Acids Biosynthesis

[Term]
id: MALATE-ASPARTATE-SHUTTLE-PWY
name: malate/aspartate shuttle pathway
is_a: ASPARTATE-DEG ! Aspartate Degradation

[Term]
id: Malonate-Degradation
name: Malonate Degradation
is_a: CARBOXYLATES-DEG ! Carboxylates Degradation

[Term]
id: MANDELATE-DEG
name: Mandelates Degradation
is_a: AROMATIC-COMPOUNDS-DEGRADATION ! Aromatic Compounds Degradation

[Term]
id: MANGDPMET-PWY
name: GDP-mannose metabolism
is_a: Cell-Structure-Biosynthesis ! Cell structures Biosynthesis

[Term]
id: MANNCAT-PWY
name: D-mannose degradation
is_a: Sugars-And-Polysaccharides ! Sugars Degradation

[Term]
id: MANNOSYL-CHITO-DOLICHOL-BIOSYNTHESIS
name: dolichyl-diphosphooligosaccharide biosynthesis
is_a: Oligosaccharides-Biosynthesis ! Oligosaccharides Biosynthesis

[Term]
id: Mannosylglycerate-Biosynthesis
name: Mannosylglycerate Biosynthesis
is_a: Other-biosynthesis ! Other Biosynthesis

[Term]
id: Melatonin-Degradation
name: melatonin degradation
is_a: HORMONE-DEG ! Hormones Degradation

[Term]
id: Menaquinone-Biosynthesis
name: Menaquinone Biosynthesis
is_a: Quinone-Biosynthesis ! Quinone Biosynthesis

[Term]
id: Mercury-Detoxification
name: Mercury Detoxification
is_a: Detoxification ! Detoxification

[Term]
id: Metabolic-Regulators
name: Metabolic Regulators Biosynthesis
is_a: Biosynthesis ! Biosynthesis

[Term]
id: METHANOGENESIS
name: Methanogenesis
is_a: Energy-Metabolism ! Generation of precursor metabolites and energy

[Term]
id: METHIONINE-DEG
name: Methionine Degradation
is_a: Amino-Acid-Degradation ! Amino Acids Degradation

[Term]
id: METHIONINE-DEG1-PWY
name: methionine degradation I (to homocysteine)
is_a: METHIONINE-DEG ! Methionine Degradation

[Term]
id: METHIONINE-SYN
name: Methionine Biosynthesis
is_a: IND-AMINO-ACID-SYN ! Individual Amino Acids Biosynthesis

[Term]
id: Methyl-Citrate-Cycle
name: 2-Methylcitrate Cycle
is_a: Propionate-Degradation ! Propionate Degradation

[Term]
id: Methylglyoxal-Detoxification
name: Methylglyoxal Detoxification
is_a: Detoxification ! Detoxification

[Term]
id: Methylthiopropionate-Degradation
name: Methylthiopropionate Degradation
is_a: Sulfur-Assimilation ! Sulfur Compounds Metabolism

[Term]
id: MISCELLANEOUS-DEG
name: Miscellaneous Amino Acids Degradation
is_a: Amino-Acid-Degradation ! Amino Acids Degradation

[Term]
id: MONOTERPENOID-SYN
name: Monoterpenoids Biosynthesis
is_a: Terpenoid-Biosynthesis ! Terpenoids Biosynthesis

[Term]
id: N-CONTAINING-GLUCOSIDE-DEG
name: Nitrogen Containing Glucosides Degradation
is_a: N-CONTAINING-SECONDARY-CMPD-DEG ! Nitrogen Containing Secondary Compounds Degradation

[Term]
id: N-CONTAINING-GLUCOSIDE-SYN
name: Nitrogen-Containing Glucosides Biosynthesis
is_a: N-CONTAINING-SECONDARY-CMPD-SYN ! Nitrogen-Containing Secondary Compounds Biosynthesis

[Term]
id: N-CONTAINING-SECONDARY-CMPD-DEG
name: Nitrogen Containing Secondary Compounds Degradation
is_a: SECONDARY-METABOLITE-DEGRADATION ! Secondary Metabolites Degradation

[Term]
id: N-CONTAINING-SECONDARY-CMPD-SYN
name: Nitrogen-Containing Secondary Compounds Biosynthesis
is_a: SECONDARY-METABOLITE-BIOSYNTHESIS ! Secondary Metabolites Biosynthesis

[Term]
id: NAD-BIOSYNTHESIS-II
name: NAD salvage pathway II
is_a: NAD-SYN ! NAD Biosynthesis
is_a: Super-Pathways ! Superpathways

[Term]
id: NAD-BIOSYNTHESIS-III
name: NAD biosynthesis III
is_a: NAD-SYN ! NAD Biosynthesis

[Term]
id: NAD-Metabolism
name: NAD Metabolism
is_a: Cofactor-Biosynthesis ! Cofactors, Prosthetic Groups, Electron Carriers Biosynthesis

[Term]
id: NAD-SYN
name: NAD Biosynthesis
is_a: NAD-Metabolism ! NAD Metabolism

[Term]
id: NADPHOS-DEPHOS-PWY
name: NAD phosphorylation and dephosphorylation
is_a: NAD-Metabolism ! NAD Metabolism

[Term]
id: NADSYN-PWY
name: NAD biosynthesis II (from tryptophan)
is_a: NAD-SYN ! NAD Biosynthesis
is_a: Super-Pathways ! Superpathways

[Term]
id: Nicotinate-Degradation
name: Nicotinate Degradation
is_a: AROMATIC-COMPOUNDS-DEGRADATION ! Aromatic Compounds Degradation

[Term]
id: Nicotine-Degradation
name: Nicotine Degradation
is_a: Other-Degradation ! Degradation/Utilization/Assimilation - Other

[Term]
id: Nitrate-Reduction
name: Nitrate Reduction
is_a: NITROGEN-DEG ! Nitrogen Compounds Metabolism

[Term]
id: Nitro-Toluene-Degradation
name: Nitrotoluene Degradation
is_a: Nitroaromatic-Degradation ! Nitroaromatic Compounds Degradation

[Term]
id: Nitroaromatic-Degradation
name: Nitroaromatic Compounds Degradation
is_a: AROMATIC-COMPOUNDS-DEGRADATION ! Aromatic Compounds Degradation

[Term]
id: Nitrobenzene-Degradation
name: Nitrobenzene Degradation
is_a: Nitroaromatic-Degradation ! Nitroaromatic Compounds Degradation

[Term]
id: Nitrobenzoate-Degradation
name: Nitrobenzoate Degradation
is_a: Nitroaromatic-Degradation ! Nitroaromatic Compounds Degradation

[Term]
id: NITROGEN-DEG
name: Nitrogen Compounds Metabolism
is_a: Noncarbon-Nutrients ! Inorganic Nutrients Metabolism

[Term]
id: Nitrophenol-Degradation
name: Nitophenol Degradation
is_a: Nitroaromatic-Degradation ! Nitroaromatic Compounds Degradation
is_a: Phenolic-Compounds-Degradation ! Phenolic Compounds Degradation

[Term]
id: NON-PROTEIN-AMINO-ACID-SYN
name: Non protein Amino Acids Biosynthesis
is_a: N-CONTAINING-SECONDARY-CMPD-SYN ! Nitrogen-Containing Secondary Compounds Biosynthesis

[Term]
id: Noncarbon-Nutrients
name: Inorganic Nutrients Metabolism
is_a: Degradation ! Degradation/Utilization/Assimilation

[Term]
id: NONOXIPENT-PWY
name: pentose phosphate pathway (non-oxidative branch)
is_a: Pentose-Phosphate-Cycle ! Pentose Phosphate Pathways

[Term]
id: NUCLEO-DEG
name: Nucleosides and Nucleotides Degradation and Recycling
is_a: Degradation ! Degradation/Utilization/Assimilation

[Term]
id: Nucleotide-Biosynthesis
name: Nucleosides and Nucleotides Biosynthesis
is_a: Biosynthesis ! Biosynthesis

[Term]
id: O-Antigen-Biosynthesis
name: <i>O</i>-antigen Biosynthesis
is_a: Cell-Structure-Biosynthesis ! Cell structures Biosynthesis

[Term]
id: o-Nitrophenol-Degradation
name: 2-Nitrophenol Degradation
is_a: Nitrophenol-Degradation ! Nitophenol Degradation

[Term]
id: Oleate-Biosynthesis
name: Oleate Biosynthesis
is_a: Fatty-acid-biosynthesis ! Fatty Acid Biosynthesis

[Term]
id: Oligosaccharides-Biosynthesis
name: Oligosaccharides Biosynthesis
is_a: Carbohydrates-Biosynthesis ! Carbohydrates Biosynthesis

[Term]
id: ORNSPNANA-PWY
name: spermine biosynthesis II
is_a: Polyamine-Biosynthesis ! Amines and Polyamines Biosynthesis

[Term]
id: Other-Amino-Acid-Biosynthesis
name: Other Amino Acid Biosynthesis
is_a: IND-AMINO-ACID-SYN ! Individual Amino Acids Biosynthesis

[Term]
id: Other-biosynthesis
name: Other Biosynthesis
is_a: Biosynthesis ! Biosynthesis

[Term]
id: Other-Degradation
name: Degradation/Utilization/Assimilation - Other
is_a: Degradation ! Degradation/Utilization/Assimilation

[Term]
id: OTHER-ENERGY
name: Other
is_a: Energy-Metabolism ! Generation of precursor metabolites and energy

[Term]
id: OXIDATIVEPENT-PWY
name: pentose phosphate pathway (oxidative branch)
is_a: Pentose-Phosphate-Cycle ! Pentose Phosphate Pathways

[Term]
id: p-Nitrophenol-Degradation
name: 4-Nitrophenol Degradation
is_a: Nitrophenol-Degradation ! Nitophenol Degradation

[Term]
id: P1-PWY
name: salvage pathways of purine and pyrimidine nucleotides
is_a: Purine-Nucleotides-Salvage ! Purine Nucleotide Salvage
is_a: PYR-NUC-SYN ! Pyrimidine Nucleotide Biosynthesis

[Term]
id: P121-PWY
name: salvage pathways of purine nucleosides I
is_a: Purine-Nucleotides-Salvage ! Purine Nucleotide Salvage

[Term]
id: P341-PWY
name: glycolysis V
is_a: GLYCOLYSIS-VARIANTS ! Glycolysis

[Term]
id: P42-PWY
name: incomplete reductive TCA cycle
is_a: Reductive-TCA-Cycles ! Reductive TCA Cycles

[Term]
id: P61-PWY
name: UDP-glucose conversion
is_a: SUGAR-NUCLEOTIDES ! Sugar Nucleotides Biosynthesis
is_a: Sugars-And-Polysaccharides ! Sugars Degradation

[Term]
id: Palmitate-Biosynthesis
name: Palmitate Biosynthesis
is_a: Fatty-acid-biosynthesis ! Fatty Acid Biosynthesis

[Term]
id: Palmitoleate-Biosynthesis
name: Palmitoleate Biosynthesis
is_a: Fatty-acid-biosynthesis ! Fatty Acid Biosynthesis

[Term]
id: Pantothenate-Biosynthesis
name: Pantothenate Biosynthesis
is_a: Vitamin-Biosynthesis ! Vitamins

[Term]
id: PARATHION-DEGRADATION-PWY
name: parathion degradation
is_a: AROMATIC-COMPOUNDS-DEGRADATION ! Aromatic Compounds Degradation

[Term]
id: PENTOSE-P-PWY
name: pentose phosphate pathway
is_a: Pentose-Phosphate-Cycle ! Pentose Phosphate Pathways
is_a: Super-Pathways ! Superpathways

[Term]
id: Pentose-Phosphate-Cycle
name: Pentose Phosphate Pathways
is_a: Energy-Metabolism ! Generation of precursor metabolites and energy

[Term]
id: PEPTIDE-ALKALOIDS
name: Peptide alkaloids
is_a: ALKALOIDS-SYN ! Alkaloids Biosynthesis

[Term]
id: Peptidoglycan-Biosynthesis
name: Peptidoglycan Biosynthesis
is_a: Cell-Wall-Biosynthesis ! Cell Wall Biosynthesis

[Term]
id: Phenol-Degradation
name: Phenol Degradation
is_a: Phenolic-Compounds-Degradation ! Phenolic Compounds Degradation

[Term]
id: Phenolic-Compounds-Degradation
name: Phenolic Compounds Degradation
is_a: AROMATIC-COMPOUNDS-DEGRADATION ! Aromatic Compounds Degradation

[Term]
id: Phenylacetate-Degradation
name: Phenylacetate Degradation
is_a: Phenolic-Compounds-Degradation ! Phenolic Compounds Degradation

[Term]
id: PHENYLALANINE-DEG
name: Phenylalanine Degradation
is_a: Amino-Acid-Degradation ! Amino Acids Degradation

[Term]
id: PHENYLALANINE-DEG1-PWY
name: phenylalanine degradation I (aerobic)
is_a: PHENYLALANINE-DEG ! Phenylalanine Degradation

[Term]
id: PHENYLALANINE-SYN
name: Phenylalanine Biosynthesis
is_a: IND-AMINO-ACID-SYN ! Individual Amino Acids Biosynthesis

[Term]
id: PHENYLPROPANOID-DERIVATIVE-DEG
name: Phenylpropanoid Derivatives Degradation
is_a: SECONDARY-METABOLITE-DEGRADATION ! Secondary Metabolites Degradation

[Term]
id: PHENYLPROPANOID-SYN
name: Phenylpropanoid Derivatives Biosynthesis
is_a: SECONDARY-METABOLITE-BIOSYNTHESIS ! Secondary Metabolites Biosynthesis

[Term]
id: PHLOBAPHENE-SYN
name: Phlobaphenes Biosynthesis
is_a: FLAVONOID-SYN ! Flavonoids Biosynthesis

[Term]
id: PHOSLIPSYN-PWY
name: phospholipid biosynthesis I
is_a: Phospholipid-Biosynthesis ! Phospholipid Biosynthesis
is_a: Super-Pathways ! Superpathways

[Term]
id: PhosphatidylcholineBiosynthesis
name: PhosphatidylcholineBiosynthesis
is_a: Phospholipid-Biosynthesis ! Phospholipid Biosynthesis

[Term]
id: PhosphatidylethanolamineBiosynthesis
name: PhosphatidylethanolamineBiosynthesis
is_a: Phospholipid-Biosynthesis ! Phospholipid Biosynthesis

[Term]
id: PhosphatidylglycerolBiosynthesis
name: PhosphatidylglycerolBiosynthesis
is_a: Phospholipid-Biosynthesis ! Phospholipid Biosynthesis

[Term]
id: Phospholipid-Biosynthesis
name: Phospholipid Biosynthesis
is_a: Lipid-Biosynthesis ! Fatty Acids and Lipids Biosynthesis

[Term]
id: Phosphorus-Compounds
name: Phosphorus Compounds Metabolism
is_a: Noncarbon-Nutrients ! Inorganic Nutrients Metabolism

[Term]
id: Photosynthesis
name: Photosynthesis
is_a: Energy-Metabolism ! Generation of precursor metabolites and energy

[Term]
id: Phylloquinone-Biosynthesis
name: Phylloquinone Biosynthesis
is_a: Quinone-Biosynthesis ! Quinone Biosynthesis

[Term]
id: Phytate-Biosynthesis
name: Phytate Biosynthesis
is_a: Cyclitols-Biosynthesis ! Cyclitols Biosynthesis

[Term]
id: Phytate-Degradation
name: Phytate Degradation
is_a: CYCLITOLS-DEG ! Cyclitols Degradation

[Term]
id: PHYTOALEXIN-DEG
name: Phytoalexins Degradation
is_a: SECONDARY-METABOLITE-DEGRADATION ! Secondary Metabolites Degradation

[Term]
id: PHYTOALEXIN-SYN
name: Phytoalexins Biosynthesis
is_a: SECONDARY-METABOLITE-BIOSYNTHESIS ! Secondary Metabolites Biosynthesis

[Term]
id: Phytyl-Diphosphate-Biosynthesis
name: Phytyl Diphosphate Biosynthesis
is_a: DITERPENOID-SYN ! Diterpenoids Biosynthesis

[Term]
id: PLANT-CELL-STRUCTURE
name: Plant cell structures
is_a: Cell-Structure-Biosynthesis ! Cell structures Biosynthesis

[Term]
id: Plant-Hormone-Biosynthesis
name: Plant Hormones Biosynthesis
is_a: HORMONE-SYN ! Hormones Biosynthesis

[Term]
id: PLANT-HORMONE-DEG
name: Plant Hormones Degradation
is_a: HORMONE-DEG ! Hormones Degradation

[Term]
id: Plastoquinone-Biosynthesis
name: Plastoquinone Biosynthesis
is_a: Quinone-Biosynthesis ! Quinone Biosynthesis

[Term]
id: PLPSAL-PWY
name: pyridoxal 5'-phosphate salvage pathway
is_a: Vitamin-B6-Biosynthesis ! Vitamin B<sub>6</sub> Biosynthesis

[Term]
id: Polyamine-Biosynthesis
name: Amines and Polyamines Biosynthesis
is_a: Biosynthesis ! Biosynthesis

[Term]
id: POLYKETIDE-ALKALOIDS
name: Polyketide alkaloids
is_a: ALKALOIDS-SYN ! Alkaloids Biosynthesis

[Term]
id: POLYKETIDE-DEG
name: Polyketides Degradation
is_a: SECONDARY-METABOLITE-DEGRADATION ! Secondary Metabolites Degradation

[Term]
id: POLYKETIDE-SYN
name: Polyketides Biosynthesis
is_a: SECONDARY-METABOLITE-BIOSYNTHESIS ! Secondary Metabolites Biosynthesis

[Term]
id: Polymer-Degadation
name: Polymeric Compounds Degradation
is_a: Degradation ! Degradation/Utilization/Assimilation

[Term]
id: Polyprenyl-Biosynthesis
name: Polyprenyl Biosynthesis
is_a: Cofactor-Biosynthesis ! Cofactors, Prosthetic Groups, Electron Carriers Biosynthesis

[Term]
id: Polysaccharides-Biosynthesis
name: Polysaccharides Biosynthesis
is_a: Carbohydrates-Biosynthesis ! Carbohydrates Biosynthesis

[Term]
id: POLYSACCHARIDES-DEG
name: Polysaccharides Degradation
is_a: Carbohydrates-Degradation ! Carbohydrates Degradation
is_a: Polymer-Degadation ! Polymeric Compounds Degradation

[Term]
id: POLYTERPENOID-SYN
name: Polyterpenoids Biosynthesis
is_a: Terpenoid-Biosynthesis ! Terpenoids Biosynthesis

[Term]
id: Porphyrin-Compounds-Biosynthesis
name: Porphyrin Compounds Biosynthesis
is_a: Cofactor-Biosynthesis ! Cofactors, Prosthetic Groups, Electron Carriers Biosynthesis

[Term]
id: PRENYLFLAVONOID-SYN
name: Prenylflavonoids Biosynthesis
is_a: FLAVONOID-SYN ! Flavonoids Biosynthesis

[Term]
id: PRIMARY-CELL-WALL
name: Primary cell wall
is_a: PLANT-CELL-STRUCTURE ! Plant cell structures

[Term]
id: PROANTHOCYANIDIN-SYN
name: Proanthocyanidins Biosynthesis
is_a: FLAVONOID-SYN ! Flavonoids Biosynthesis

[Term]
id: PROLINE-DEG
name: Proline Degradation
is_a: Amino-Acid-Degradation ! Amino Acids Degradation

[Term]
id: PROLINE-DEG2-PWY
name: proline degradation III
is_a: PROLINE-DEG ! Proline Degradation

[Term]
id: PROLINE-SYN
name: Proline Biosynthesis
is_a: IND-AMINO-ACID-SYN ! Individual Amino Acids Biosynthesis

[Term]
id: PROLINE-SYN2-PWY
name: proline biosynthesis II
is_a: PROLINE-SYN ! Proline Biosynthesis

[Term]
id: Propionate-Degradation
name: Propionate Degradation
is_a: CARBOXYLATES-DEG ! Carboxylates Degradation

[Term]
id: PROPIONMET-PWY
name: methylmalonyl pathway
is_a: Propionate-Degradation ! Propionate Degradation

[Term]
id: Protocatechuate-Degradation
name: Protocatechuate Degradation
is_a: AROMATIC-COMPOUNDS-DEGRADATION ! Aromatic Compounds Degradation

[Term]
id: PRPP-Biosynthesis
name: PRPP Biosynthesis
is_a: Other-biosynthesis ! Other Biosynthesis

[Term]
id: PUR-NUC-SYN
name: Purine Nucleotide Biosynthesis
is_a: Nucleotide-Biosynthesis ! Nucleosides and Nucleotides Biosynthesis

[Term]
id: PURINE-ALKALOIDS
name: Purine alkaloids
is_a: ALKALOIDS-SYN ! Alkaloids Biosynthesis

[Term]
id: Purine-Degradation
name: Purine Degradation
is_a: NUCLEO-DEG ! Nucleosides and Nucleotides Degradation and Recycling

[Term]
id: Purine-Nucleotide-De-Novo-Biosynthesis
name: Purine Nucleotide <i>de novo</i> Biosynthesis
is_a: PUR-NUC-SYN ! Purine Nucleotide Biosynthesis

[Term]
id: Purine-Nucleotides-Salvage
name: Purine Nucleotide Salvage
is_a: PUR-NUC-SYN ! Purine Nucleotide Biosynthesis

[Term]
id: Putrescine-Biosynthesis
name: Putrescine Biosynthesis
is_a: Polyamine-Biosynthesis ! Amines and Polyamines Biosynthesis

[Term]
id: Putrescine-Degradation
name: Putrescine Degradation
is_a: AMINE-DEG ! Amines and Polyamines Degradation

[Term]
id: PWY-0
name: putrescine degradation III
is_a: Putrescine-Degradation ! Putrescine Degradation

[Term]
id: PWY-1801
name: formaldehyde oxidation II (glutathione-dependent)
is_a: Formaldehyde-Oxidation ! Formaldehyde Oxidation

[Term]
id: PWY-2161
name: folate polyglutamylation I
is_a: Folate-Biosynthesis ! Folate Biosynthesis

[Term]
id: PWY-2161B
name: folate polyglutamylation II
is_a: Folate-Biosynthesis ! Folate Biosynthesis

[Term]
id: PWY-2201
name: folate transformations
is_a: Folate-Biosynthesis ! Folate Biosynthesis

[Term]
id: PWY-2301
name: <i>myo</i>-inositol biosynthesis
is_a: Cyclitols-Biosynthesis ! Cyclitols Biosynthesis

[Term]
id: PWY-2361
name: 3-oxoadipate degradation
is_a: CARBOXYLATES-DEG ! Carboxylates Degradation

[Term]
id: PWY-2501
name: fatty acid &alpha;-oxidation
is_a: Fatty-Acid-Degradation ! Fatty Acids Degradation

[Term]
id: PWY-3561
name: choline biosynthesis III
is_a: Choline-Biosynthesis ! Choline Biosynthesis

[Term]
id: PWY-3661
name: glycine betaine degradation
is_a: AMINE-DEG ! Amines and Polyamines Degradation

[Term]
id: PWY-3781
name: aerobic respiration -- electron donor II
is_a: AEROBIC-RESPIRATION ! Aerobic Respiration

[Term]
id: PWY-3821
name: galactose degradation III
is_a: GALACTOSE-DEGRADATION ! Galactose Degradation
is_a: SUGAR-NUCLEOTIDES ! Sugar Nucleotides Biosynthesis

[Term]
id: PWY-3841
name: formylTHF biosynthesis II
is_a: Folate-Biosynthesis ! Folate Biosynthesis

[Term]
id: PWY-3861
name: mannitol degradation II
is_a: Sugars-And-Polysaccharides ! Sugars Degradation

[Term]
id: PWY-3981
name: &beta;-alanine biosynthesis I
is_a: Beta-Alanine-Biosynthesis ! &beta; Alanine Biosynthesis

[Term]
id: PWY-3982
name: &beta;-alanine biosynthesis III
is_a: Beta-Alanine-Biosynthesis ! &beta; Alanine Biosynthesis

[Term]
id: PWY-40
name: putrescine biosynthesis I
is_a: Putrescine-Biosynthesis ! Putrescine Biosynthesis

[Term]
id: PWY-4041
name: &gamma;-glutamyl cycle
is_a: Reductants ! Reductants Biosynthesis
is_a: Super-Pathways ! Superpathways

[Term]
id: PWY-4061
name: glutathione-mediated detoxification
is_a: Other-Degradation ! Degradation/Utilization/Assimilation - Other

[Term]
id: PWY-4081
name: glutathione redox reactions I
is_a: Reductants ! Reductants Biosynthesis

[Term]
id: PWY-4202
name: arsenate detoxification I (glutaredoxin)
is_a: Arsenate-Detoxification ! Arsenate Detoxification

[Term]
id: PWY-4261
name: glycerol degradation IV
is_a: Fatty-Acid-and-Lipid-Degradation ! Fatty Acid and Lipids Degradation
is_a: GLYCEROL-DEG ! Glycerol Degradation

[Term]
id: PWY-4302
name: aerobic respiration -- electron donor III
is_a: Respiration ! Respiration

[Term]
id: PWY-4321
name: glutamate degradation IV
is_a: GLUTAMATE-DEG ! Glutamate Degradation

[Term]
id: PWY-4361
name: methionine salvage I
is_a: METHIONINE-SYN ! Methionine Biosynthesis

[Term]
id: PWY-4561
name: proline degradation II
is_a: PROLINE-DEG ! Proline Degradation

[Term]
id: PWY-46
name: putrescine biosynthesis III
is_a: Putrescine-Biosynthesis ! Putrescine Biosynthesis

[Term]
id: PWY-4681
name: kievitone biosynthesis
is_a: ISOFLAVONOID-PHYTOALEXINS ! Isoflavonoid Phytoalexins Biosynthesis
is_a: ISOFLAVONOID-SYN ! Isoflavonoids Biosynthesis

[Term]
id: PWY-4821
name: UDP-D-xylose biosynthesis
is_a: SUGAR-NUCLEOTIDES ! Sugar Nucleotides Biosynthesis

[Term]
id: PWY-4921
name: protein citrullination
is_a: Citrulline-Biosynthesis ! Citrulline-Biosynthesis

[Term]
id: PWY-4981
name: proline biosynthesis II (from arginine)
is_a: PROLINE-SYN ! Proline Biosynthesis

[Term]
id: PWY-4983
name: citrulline-nitric oxide cycle
is_a: ARGININE-DEG ! Arginine Degradation
is_a: ARGININE-SYN ! Arginine Biosynthesis
is_a: Metabolic-Regulators ! Metabolic Regulators Biosynthesis

[Term]
id: PWY-4984
name: urea cycle
is_a: NITROGEN-DEG ! Nitrogen Compounds Metabolism

[Term]
id: PWY-5004
name: superpathway of citrulline metabolism
is_a: Citrulline-Biosynthesis ! Citrulline-Biosynthesis
is_a: Super-Pathways ! Superpathways

[Term]
id: PWY-5030
name: histidine degradation III
is_a: HISTIDINE-DEG ! Histidine Degradation

[Term]
id: PWY-5041
name: <i>S</i>-adenosyl-L-methionine cycle II
is_a: S-adenosyl-L-methionine-cycle ! <i>S</i>-adenosyl-L-methionine cycle

[Term]
id: PWY-5044
name: purine degradation I (aerobic)
is_a: Purine-Degradation ! Purine Degradation

[Term]
id: PWY-5046
name: branched-chain &alpha;-keto acid dehydrogenase complex
is_a: Amino-Acid-Degradation ! Amino Acids Degradation
is_a: Respiration ! Respiration

[Term]
id: PWY-5067
name: glycogen biosynthesis II (from UDP-D-Glucose)
is_a: GLYCOGEN-BIOSYN ! Glucogen and starch biosynthesis

[Term]
id: PWY-5079
name: phenylalanine degradation III
is_a: PHENYLALANINE-DEG ! Phenylalanine Degradation

[Term]
id: PWY-5080
name: very long chain fatty acid biosynthesis
is_a: Fatty-acid-biosynthesis ! Fatty Acid Biosynthesis

[Term]
id: PWY-5084
name: 2-ketoglutarate dehydrogenase complex
is_a: Amino-Acid-Degradation ! Amino Acids Degradation
is_a: Respiration ! Respiration

[Term]
id: PWY-5109
name: 2-methylbutyrate biosynthesis
is_a: Other-biosynthesis ! Other Biosynthesis

[Term]
id: PWY-5123
name: <i>trans,trans</i>-farnesyl diphosphate biosynthesis
is_a: Polyprenyl-Biosynthesis ! Polyprenyl Biosynthesis

[Term]
id: PWY-5136
name: fatty acid &beta;-oxidation II (core pathway)
is_a: Fatty-Acid-Degradation ! Fatty Acids Degradation

[Term]
id: PWY-5137
name: fatty acid &beta;-oxidation III (unsaturated, odd number)
is_a: Fatty-Acid-Degradation ! Fatty Acids Degradation

[Term]
id: PWY-5138
name: fatty acid &beta;-oxidation IV (unsaturated, even number)
is_a: Fatty-Acid-Degradation ! Fatty Acids Degradation

[Term]
id: PWY-5142
name: acyl-ACP thioesterase pathway
is_a: Lipid-Biosynthesis ! Fatty Acids and Lipids Biosynthesis

[Term]
id: PWY-5143
name: fatty acid activation
is_a: Lipid-Biosynthesis ! Fatty Acids and Lipids Biosynthesis

[Term]
id: PWY-5148
name: acyl-CoA hydrolysis
is_a: Lipid-Biosynthesis ! Fatty Acids and Lipids Biosynthesis

[Term]
id: PWY-5172
name: acetyl-CoA biosynthesis (from citrate)
is_a: Energy-Metabolism ! Generation of precursor metabolites and energy

[Term]
id: PWY-5177
name: glutaryl-CoA degradation
is_a: CARBOXYLATES-DEG ! Carboxylates Degradation

[Term]
id: PWY-5189
name: tetrapyrrole biosynthesis II
is_a: Tetrapyrrole-Biosynthesis ! Tetrapyrrole Biosynthesis

[Term]
id: PWY-5269
name: cardiolipin biosynthesis II
is_a: Cardiolipin-Biosynthesis ! Cardiolipin Biosynthesis

[Term]
id: PWY-5326
name: sulfite oxidation IV
is_a: Sulfite-Oxidation ! Sulfite Oxidation

[Term]
id: PWY-5328
name: superpathway of methionine degradation
is_a: METHIONINE-DEG ! Methionine Degradation
is_a: Super-Pathways ! Superpathways

[Term]
id: PWY-5329
name: L-cysteine degradation III
is_a: CYSTEINE-DEG ! Cysteine Degradation

[Term]
id: PWY-5340
name: sulfate activation for sulfonation
is_a: Sulfur-Assimilation ! Sulfur Compounds Metabolism

[Term]
id: PWY-5350
name: thiosulfate disproportionation III (rhodanese)
is_a: Thiosulfate-Disproportionation ! Thiosulfate Disproportionation

[Term]
id: PWY-5386
name: methylglyoxal degradation I
is_a: Aldehyde-Degradation ! Aldehyde Degradation
is_a: Methylglyoxal-Detoxification ! Methylglyoxal Detoxification

[Term]
id: PWY-5389
name: methylthiopropionate biosynthesis
is_a: Other-biosynthesis ! Other Biosynthesis

[Term]
id: PWY-5409
name: divinyl ether biosynthesis II (13-LOX)
is_a: FATTY-ACID-DERIVATIVE-SYN ! Fatty Acid Derivatives Biosynthesis

[Term]
id: PWY-5410
name: 13-LOX and 13-HPL pathway
is_a: FATTY-ACID-DERIVATIVE-SYN ! Fatty Acid Derivatives Biosynthesis

[Term]
id: PWY-5481
name: pyruvate fermentation to lactate
is_a: Pyruvate-Degradation ! Pyruvate Fermentation

[Term]
id: PWY-5483
name: pyruvate fermentation to acetate III
is_a: Pyruvate-Degradation ! Pyruvate Fermentation
is_a: Super-Pathways ! Superpathways

[Term]
id: PWY-5489
name: methyl parathion degradation
is_a: AROMATIC-COMPOUNDS-DEGRADATION ! Aromatic Compounds Degradation

[Term]
id: PWY-5490
name: paraoxon degradation
is_a: AROMATIC-COMPOUNDS-DEGRADATION ! Aromatic Compounds Degradation

[Term]
id: PWY-5514
name: UDP-<i>N</i>-acetyl-D-galactosamine biosynthesis II
is_a: Cell-Structure-Biosynthesis ! Cell structures Biosynthesis
is_a: UDP-Nac-Galactosamine-Biosynthesis ! UDP-<i>N</i>-acetyl-D-galactosamine Biosynthesis

[Term]
id: PWY-5515
name: L-arabinose degradation II
is_a: L-Arabinose-Degradation ! L-arabinose Degradation

[Term]
id: PWY-5525
name: glucuronate degradation
is_a: Sugars-And-Polysaccharides ! Sugars Degradation

[Term]
id: PWY-5535
name: acetate formation from acetyl-CoA II
is_a: Acetate-Formation ! Acetate Formation

[Term]
id: PWY-5651
name: tryptophan degradation to 2-amino-3-carboxymuconate semialdehyde
is_a: TRYPTOPHAN-DEG ! Tryptophan Degradation

[Term]
id: PWY-5652
name: 2-amino-3-carboxymuconate semialdehyde degradation to glutaryl-CoA
is_a: CARBOXYLATES-DEG ! Carboxylates Degradation

[Term]
id: PWY-5653
name: NAD biosynthesis from 2-amino-3-carboxymuconate semialdehyde
is_a: NAD-SYN ! NAD Biosynthesis

[Term]
id: PWY-5657
name: GDP-mannose biosynthesis I
is_a: GDP-Mannose-Biosynthesis ! GDP Mannose Biosynthesis

[Term]
id: PWY-5659
name: GDP-mannose biosynthesis
is_a: GDP-Mannose-Biosynthesis ! GDP Mannose Biosynthesis

[Term]
id: PWY-5661
name: GDP-glucose biosynthesis
is_a: SUGAR-NUCLEOTIDES ! Sugar Nucleotides Biosynthesis

[Term]
id: PWY-5663
name: tetrahydrobiopterin biosynthesis I
is_a: Tetrahydrobiopterin-Biosynthesis ! Tetrahydrobiopterin Biosynthesis

[Term]
id: PWY-5664
name: tetrahydrobiopterin biosynthesis II
is_a: Tetrahydrobiopterin-Biosynthesis ! Tetrahydrobiopterin Biosynthesis

[Term]
id: PWY-5667
name: CDP-diacylglycerol biosynthesis I
is_a: CDP-diacylglycerol-Biosynthesis ! CDP-diacylglycerol Biosynthesis

[Term]
id: PWY-5668
name: cardiolipin biosynthesis I
is_a: Cardiolipin-Biosynthesis ! Cardiolipin Biosynthesis

[Term]
id: PWY-5669
name: phosphatidylethanolamine biosynthesis I
is_a: PhosphatidylethanolamineBiosynthesis ! PhosphatidylethanolamineBiosynthesis

[Term]
id: PWY-5670
name: epoxysqualene biosynthesis
is_a: Other-biosynthesis ! Other Biosynthesis
is_a: TRITERPENOID-SYN ! Triterpenoids Biosynthesis

[Term]
id: PWY-5686
name: uridine-5'-phosphate biosynthesis
is_a: PYR-NUC-SYN ! Pyrimidine Nucleotide Biosynthesis

[Term]
id: PWY-5687
name: pyrimidine ribonucleotides interconversion
is_a: PYR-NUC-SYN ! Pyrimidine Nucleotide Biosynthesis

[Term]
id: PWY-5690-1
name: TCA cycle variation III (eukaryotic)
is_a: TCA-VARIANTS ! TCA cycle

[Term]
id: PWY-5691
name: urate degradation to allantoin
is_a: Urate-Degradation ! Urate Degradation

[Term]
id: PWY-5695
name: urate biosynthesis
is_a: Polyamine-Biosynthesis ! Amines and Polyamines Biosynthesis

[Term]
id: PWY-5697
name: allantoin degradation to ureidoglycolate I (urea producing)
is_a: Allantoin-degradation ! Allantoin Degradation

[Term]
id: PWY-5743
name: 3-hydroxypropionate cycle
is_a: Autotrophic-CO2-Fixation ! Autotrophic CO<sub>2</sub> Fixation

[Term]
id: PWY-5750
name: itaconate biosynthesis
is_a: Carbohydrates-Biosynthesis ! Carbohydrates Biosynthesis

[Term]
id: PWY-5766
name: glutamate degradation X
is_a: GLUTAMATE-DEG ! Glutamate Degradation

[Term]
id: PWY-5767
name: glycogen degradation III
is_a: Glycogen-Degradation ! Glycogen Degradation
is_a: Super-Pathways ! Superpathways

[Term]
id: PWY-5789
name: 3-hydroxypropionate/4-hydroxybutyrate cycle
is_a: Autotrophic-CO2-Fixation ! Autotrophic CO<sub>2</sub> Fixation

[Term]
id: PWY-5805
name: nonaprenyl diphosphate biosynthesis
is_a: Polyprenyl-Biosynthesis ! Polyprenyl Biosynthesis

[Term]
id: PWY-5870
name: ubiquinone-8 biosynthesis (eukaryotic)
is_a: Ubiquinone-Biosynthesis ! Ubiquinone Biosynthesis

[Term]
id: PWY-5874
name: heme degradation
is_a: HEME ! Heme Compounds Degradation

[Term]
id: PWY-5884
name: wax esters biosynthesis I
is_a: Lipid-Biosynthesis ! Fatty Acids and Lipids Biosynthesis

[Term]
id: PWY-5885
name: wax esters biosynthesis II
is_a: Lipid-Biosynthesis ! Fatty Acids and Lipids Biosynthesis

[Term]
id: PWY-5920
name: heme biosynthesis II
is_a: HEME-SYN ! Heme Biosynthesis
is_a: Super-Pathways ! Superpathways

[Term]
id: PWY-5921
name: L-glutamine biosynthesis II (tRNA-dependent)
is_a: Aminoacyl-tRNAs-Charging ! Aminoacyl-tRNA Charging
is_a: GLUTAMINE-SYN ! Glutamine Biosynthesis

[Term]
id: PWY-5934
name: Fe(III)-reduction and Fe(II) transport
is_a: Transport-Pathways ! Transport Pathways

[Term]
id: PWY-5941
name: glycogen degradation II
is_a: Glycogen-Degradation ! Glycogen Degradation

[Term]
id: PWY-5963
name: molybdenum cofactor (sulfide) biosynthesis
is_a: Cofactor-Biosynthesis ! Cofactors, Prosthetic Groups, Electron Carriers Biosynthesis

[Term]
id: PWY-5965
name: fatty acid biosynthesis initiation III
is_a: Fatty-acid-biosynthesis ! Fatty Acid Biosynthesis

[Term]
id: PWY-5966
name: fatty acid biosynthesis initiation II
is_a: Fatty-acid-biosynthesis ! Fatty Acid Biosynthesis

[Term]
id: PWY-5994
name: palmitate biosynthesis I (animals)
is_a: Palmitate-Biosynthesis ! Palmitate Biosynthesis

[Term]
id: PWY-5996
name: oleate biosynthesis II (animals)
is_a: Oleate-Biosynthesis ! Oleate Biosynthesis

[Term]
id: PWY-6
name: GDP-L-fucose biosynthesis II (from L-fucose)
is_a: SUGAR-NUCLEOTIDES ! Sugar Nucleotides Biosynthesis

[Term]
id: PWY-6000
name: &gamma;-linolenate biosynthesis II (animals)
is_a: Gamma-linolenate-Biosynthesis ! &gamma;-linolenate Biosynthesis

[Term]
id: PWY-6030
name: serotonin and melatonin biosynthesis
is_a: HORMONE-SYN ! Hormones Biosynthesis

[Term]
id: PWY-6061
name: bile acid biosynthesis, neutral pathway
is_a: Sterol-Biosynthesis ! Sterol Biosynthesis

[Term]
id: PWY-6076
name: 1,25-dihydroxyvitamin D<sub>3</sub> biosynthesis
is_a: HORMONE-SYN ! Hormones Biosynthesis
is_a: Vitamin-Biosynthesis ! Vitamins

[Term]
id: PWY-6100
name: L-carnitine biosynthesis
is_a: Metabolic-Regulators ! Metabolic Regulators Biosynthesis

[Term]
id: PWY-6118
name: glycerol-3-phosphate shuttle
is_a: OTHER-ENERGY ! Other

[Term]
id: PWY-6121
name: 5-aminoimidazole ribonucleotide biosynthesis I
is_a: AIR-Biosynthesis ! 5-Aminoimidazole Ribonucleotide Biosynthesis

[Term]
id: PWY-6122
name: 5-aminoimidazole ribonucleotide biosynthesis II
is_a: AIR-Biosynthesis ! 5-Aminoimidazole Ribonucleotide Biosynthesis

[Term]
id: PWY-6124
name: inosine-5'-phosphate biosynthesis II
is_a: IMP-Biosynthesis ! Inosine-5'-phosphate Biosynthesis

[Term]
id: PWY-6132
name: lanosterol biosynthesis
is_a: Sterol-Biosynthesis ! Sterol Biosynthesis

[Term]
id: PWY-6137
name: copper transport II
is_a: Transport-Pathways ! Transport Pathways

[Term]
id: PWY-6142
name: gluconeogenesis II (<i>Methanobacterium thermoautotrophicum</i>)
is_a: Gluconeogenesis ! Gluconeogenesis
is_a: Super-Pathways ! Superpathways

[Term]
id: PWY-6144
name: CMP-<i>N</i>-glycoloylneuraminate biosynthesis
is_a: SUGAR-NUCLEOTIDES ! Sugar Nucleotides Biosynthesis

[Term]
id: PWY-6173
name: histamine biosynthesis
is_a: Polyamine-Biosynthesis ! Amines and Polyamines Biosynthesis

[Term]
id: PWY-6181
name: histamine degradation
is_a: AMINE-DEG ! Amines and Polyamines Degradation

[Term]
id: PWY-622
name: starch biosynthesis
is_a: GLYCOGEN-BIOSYN ! Glucogen and starch biosynthesis

[Term]
id: PWY-6260
name: thyroid hormone metabolism I (via deiodination)
is_a: Thyroid-Hormone-Metabolism ! thyroid hormone metabolism

[Term]
id: PWY-6268
name: adenosylcobalamin salvage from cobalamin
is_a: Adenosylcobalamin-Biosynthesis ! Adenosylcobalamin Biosynthesis

[Term]
id: PWY-6277
name: superpathway of 5-aminoimidazole ribonucleotide biosynthesis
is_a: AIR-Biosynthesis ! 5-Aminoimidazole Ribonucleotide Biosynthesis
is_a: Super-Pathways ! Superpathways

[Term]
id: PWY-6281
name: selenocysteine biosynthesis II (archaea and eukaryotes)
is_a: Selenocysteine-Biosynthesis ! Selenocysteine Biosynthesis

[Term]
id: PWY-6292
name: cysteine biosynthesis III (mammalia)
is_a: CYSTEINE-SYN ! Cysteine Biosynthesis
is_a: Super-Pathways ! Superpathways

[Term]
id: PWY-6309
name: tryptophan degradation XI (mammalian, via kynurenine)
is_a: Super-Pathways ! Superpathways
is_a: TRYPTOPHAN-DEG ! Tryptophan Degradation

[Term]
id: PWY-6348
name: phosphate acquisition I
is_a: Degradation ! Degradation/Utilization/Assimilation

[Term]
id: PWY-6351
name: D-<i>myo</i>-inositol (1,4,5)-trisphosphate biosynthesis
is_a: Cyclitols-Biosynthesis ! Cyclitols Biosynthesis

[Term]
id: PWY-6352
name: 3-phosphoinositide biosynthesis
is_a: Phospholipid-Biosynthesis ! Phospholipid Biosynthesis

[Term]
id: PWY-6353
name: purine degradation IV (aerobic)
is_a: Purine-Degradation ! Purine Degradation

[Term]
id: PWY-6355
name: phosphate acquisition II
is_a: Degradation ! Degradation/Utilization/Assimilation

[Term]
id: PWY-6358
name: superpathway of D-<i>myo</i>-inositol (1,4,5)-trisphosphate metabolism
is_a: Cyclitols-Biosynthesis ! Cyclitols Biosynthesis
is_a: Super-Pathways ! Superpathways

[Term]
id: PWY-6362
name: 1D-<i>myo</i>-inositol hexakisphosphate biosynthesis II (mammalian)
is_a: CYCLITOLS-DEG ! Cyclitols Degradation
is_a: Phytate-Biosynthesis ! Phytate Biosynthesis

[Term]
id: PWY-6363
name: D-<i>myo</i>-inositol (1,4,5)-trisphosphate degradation
is_a: Cyclitols-Biosynthesis ! Cyclitols Biosynthesis

[Term]
id: PWY-6364
name: D-<i>myo</i>-inositol (1,3,4)-trisphosphate biosynthesis
is_a: Cyclitols-Biosynthesis ! Cyclitols Biosynthesis

[Term]
id: PWY-6365
name: D-<i>myo</i>-inositol (3,4,5,6)-tetrakisphosphate biosynthesis
is_a: Cyclitols-Biosynthesis ! Cyclitols Biosynthesis

[Term]
id: PWY-6367
name: D-<i>myo</i>-inositol-5-phosphate metabolism
is_a: Cyclitols-Biosynthesis ! Cyclitols Biosynthesis
is_a: Phospholipid-Biosynthesis ! Phospholipid Biosynthesis

[Term]
id: PWY-6405
name: Rapoport-Luebering glycolytic shunt
is_a: Metabolic-Regulators ! Metabolic Regulators Biosynthesis

[Term]
id: PWY-66
name: GDP-L-fucose biosynthesis I (from GDP-D-mannose)
is_a: SUGAR-NUCLEOTIDES ! Sugar Nucleotides Biosynthesis

[Term]
id: PWY-842
name: starch degradation
is_a: CARBO-BIOSYNTHESIS ! Sugars Biosynthesis
is_a: POLYSACCHARIDES-DEG ! Polysaccharides Degradation

[Term]
id: PWY-901
name: methylglyoxal degradation II
is_a: Aldehyde-Degradation ! Aldehyde Degradation
is_a: Methylglyoxal-Detoxification ! Methylglyoxal Detoxification

[Term]
id: PWY-922
name: mevalonate pathway I
is_a: Cofactor-Biosynthesis ! Cofactors, Prosthetic Groups, Electron Carriers Biosynthesis
is_a: ISOPRENOIDS ! Hemiterpenes Biosynthesis
is_a: Lipid-Biosynthesis ! Fatty Acids and Lipids Biosynthesis

[Term]
id: PWY0-1182
name: trehalose degradation II (trehalase)
is_a: Trehalose-Degradation ! Trehalose Degradation

[Term]
id: PWY0-1264
name: biotin-carboxyl carrier protein assembly
is_a: Lipid-Biosynthesis ! Fatty Acids and Lipids Biosynthesis

[Term]
id: PWY0-1275
name: lipoate biosynthesis and incorporation II
is_a: Lipoate-Biosynthesis ! Lipoate Biosynthesis

[Term]
id: PWY0-1295
name: degradation of pyrimidine ribonucleosides
is_a: NUCLEO-DEG ! Nucleosides and Nucleotides Degradation and Recycling

[Term]
id: PWY0-1296
name: degradation of purine ribonucleosides
is_a: NUCLEO-DEG ! Nucleosides and Nucleotides Degradation and Recycling

[Term]
id: PWY0-1298
name: pyrimidine deoxyribonucleosides degradation
is_a: NUCLEO-DEG ! Nucleosides and Nucleotides Degradation and Recycling

[Term]
id: PWY0-1301
name: melibiose degradation
is_a: Sugars-And-Polysaccharides ! Sugars Degradation

[Term]
id: PWY0-1313
name: acetate conversion to acetyl-CoA
is_a: CARBOXYLATES-DEG ! Carboxylates Degradation

[Term]
id: PWY0-1319
name: CDP-diacylglycerol biosynthesis II
is_a: CDP-diacylglycerol-Biosynthesis ! CDP-diacylglycerol Biosynthesis

[Term]
id: PWY0-1324
name: <i>N</i>-acetylneuraminate and <i>N</i>-acetylmannosamine degradation
is_a: AMINE-DEG ! Amines and Polyamines Degradation
is_a: Sugars-And-Polysaccharides ! Sugars Degradation

[Term]
id: PWY0-1334
name: NADH to cytochrome <i>bd</i> oxidase electron transfer
is_a: AEROBIC-RESPIRATION ! Aerobic Respiration
is_a: Electron-Transfer ! Electron Transfer

[Term]
id: PWY0-1335
name: NADH to cytochrome <i>bo</i> oxidase electron transfer
is_a: AEROBIC-RESPIRATION ! Aerobic Respiration
is_a: Electron-Transfer ! Electron Transfer

[Term]
id: PWY0-162
name: pyrimidine ribonucleotides <i>de novo</i> biosynthesis
is_a: PYR-NUC-SYN ! Pyrimidine Nucleotide Biosynthesis
is_a: Super-Pathways ! Superpathways

[Term]
id: PWY0-163
name: salvage pathways of pyrimidine ribonucleotides
is_a: PYR-NUC-SYN ! Pyrimidine Nucleotide Biosynthesis

[Term]
id: PWY0-166
name: pyrimidine deoxyribonucleotides <i>de novo</i> biosynthesis
is_a: PYR-NUC-SYN ! Pyrimidine Nucleotide Biosynthesis

[Term]
id: PWY0-181
name: salvage pathways of pyrimidine deoxyribonucleotides
is_a: PYR-NUC-SYN ! Pyrimidine Nucleotide Biosynthesis

[Term]
id: PWY0-321
name: phenylacetate degradation I (aerobic)
is_a: Phenylacetate-Degradation ! Phenylacetate Degradation

[Term]
id: PWY0-501
name: lipoate biosynthesis and incorporation I
is_a: Lipoate-Biosynthesis ! Lipoate Biosynthesis

[Term]
id: PWY0-662
name: PRPP biosynthesis I
is_a: PRPP-Biosynthesis ! PRPP Biosynthesis

[Term]
id: PWY0-823
name: arginine degradation III (arginine decarboxylase/agmatinase pathway)
is_a: ARGININE-DEG ! Arginine Degradation
is_a: Polyamine-Biosynthesis ! Amines and Polyamines Biosynthesis

[Term]
id: PWY0-862
name: <i>cis</i>-dodecenoyl biosynthesis
is_a: Fatty-acid-biosynthesis ! Fatty Acid Biosynthesis

[Term]
id: PWY3DJ-0
name: isoleucine degradation
is_a: ISOLEUCINE-DEG ! Isoleucine Degradation

[Term]
id: PWY3DJ-1
name: cyclic AMP biosynthesis
is_a: Cofactor-Biosynthesis ! Cofactors, Prosthetic Groups, Electron Carriers Biosynthesis
is_a: Nucleotide-Biosynthesis ! Nucleosides and Nucleotides Biosynthesis

[Term]
id: PWY3DJ-11281
name: sphingomyelin metabolism
is_a: Lipid-Biosynthesis ! Fatty Acids and Lipids Biosynthesis

[Term]
id: PWY3DJ-11470
name: sphingosine and sphingosine-1-phosphate metabolism
is_a: Lipid-Biosynthesis ! Fatty Acids and Lipids Biosynthesis

[Term]
id: PWY3DJ-12
name: ceramide biosynthesis
is_a: Fatty-Acid-and-Lipid-Degradation ! Fatty Acid and Lipids Degradation
is_a: Lipid-Biosynthesis ! Fatty Acids and Lipids Biosynthesis

[Term]
id: PWY3DJ-1574
name: TCA cycle and malate/aspartate shuttle superpathway
is_a: Super-Pathways ! Superpathways

[Term]
id: PWY3DJ-193
name: Leloir pathway
is_a: GALACTOSE-DEGRADATION ! Galactose Degradation

[Term]
id: PWY3DJ-2
name: biosynthesis of estrogens
is_a: HORMONE-SYN ! Hormones Biosynthesis

[Term]
id: PWY3DJ-213
name: Targeted protein degradation
is_a: Polymer-Degadation ! Polymeric Compounds Degradation

[Term]
id: PWY3DJ-34120
name: leucine degradation
is_a: LEUCINE-DEG ! Leucine Degradation

[Term]
id: PWY3DJ-35471
name: L-ascorbate biosynthesis VI
is_a: Ascorbate-Biosynthesis ! Ascorbate Biosynthesis

[Term]
id: PWY3DJ-35549
name: Biopterin recycling
is_a: Cofactor-Biosynthesis ! Cofactors, Prosthetic Groups, Electron Carriers Biosynthesis

[Term]
id: PWY3DJ-35583
name: biosynthesis of prostaglandins
is_a: HORMONE-SYN ! Hormones Biosynthesis

[Term]
id: PWY3DJ-35588
name: creatine biosynthesis
is_a: Polyamine-Biosynthesis ! Amines and Polyamines Biosynthesis

[Term]
id: PWY3DJ-35778
name: Serine degradation II
is_a: SERINE-DEG ! Serine Degradation

[Term]
id: PWY3DJ-35888
name: sulfur metabolism
is_a: Sulfur-Assimilation ! Sulfur Compounds Metabolism

[Term]
id: PWY3DJ-4
name: biosynthesis of corticosteroids
is_a: HORMONE-SYN ! Hormones Biosynthesis

[Term]
id: PWY3DJ-471
name: creatine-phosphate energy transfer
is_a: Energy-Metabolism ! Generation of precursor metabolites and energy

[Term]
id: PWY3DJ-5
name: biosynthesis of serotonin and melatonin
is_a: HORMONE-SYN ! Hormones Biosynthesis

[Term]
id: PWY3DJ-5523
name: sucrose degradation
is_a: SUCROSE-DEG ! Sucrose Degradation

[Term]
id: PWY3DJ-6
name: Leucine Catabolism
is_a: LEUCINE-DEG ! Leucine Degradation

[Term]
id: PWY3DJ-7
name: cyclic GMP biosynthesis
is_a: Cofactor-Biosynthesis ! Cofactors, Prosthetic Groups, Electron Carriers Biosynthesis
is_a: Nucleotide-Biosynthesis ! Nucleosides and Nucleotides Biosynthesis

[Term]
id: PWY3DJ-8
name: biosynthesis of androgens
is_a: HORMONE-SYN ! Hormones Biosynthesis

[Term]
id: PWY3DJ-81
name: riboflavin, FMN and FAD transformations
is_a: Vitamin-Biosynthesis ! Vitamins

[Term]
id: PWY3DJ-86
name: valine degradation
is_a: VALINE-DEG ! Valine Degradation

[Term]
id: PWY3FA-1022
name: ketone oxidation
is_a: Fatty-Acid-Degradation ! Fatty Acids Degradation

[Term]
id: PWY3FA-941
name: ketogenesis
is_a: Energy-Metabolism ! Generation of precursor metabolites and energy
is_a: Lipid-Biosynthesis ! Fatty Acids and Lipids Biosynthesis

[Term]
id: PWY3O-19
name: ubiquinone-6 biosynthesis (eukaryotic)
is_a: Ubiquinone-Biosynthesis ! Ubiquinone Biosynthesis

[Term]
id: PWY3O-4106
name: NAD salvage pathway III
is_a: NAD-SYN ! NAD Biosynthesis

[Term]
id: PWY3O-4108
name: tyrosine degradation III
is_a: TYROSINE-DEG ! Tyrosine Degradation

[Term]
id: PWY3O-450
name: phosphatidylcholine biosynthesis I
is_a: PhosphatidylcholineBiosynthesis ! PhosphatidylcholineBiosynthesis

[Term]
id: PWY4FS-6
name: phosphatidylethanolamine biosynthesis II
is_a: PhosphatidylethanolamineBiosynthesis ! PhosphatidylethanolamineBiosynthesis

[Term]
id: PWY4FS-7
name: phosphatidylglycerol biosynthesis I (plastid)
is_a: PhosphatidylglycerolBiosynthesis ! PhosphatidylglycerolBiosynthesis
is_a: Super-Pathways ! Superpathways

[Term]
id: PWY4FS-8
name: phosphatidylglycerol biosynthesis II
is_a: PhosphatidylglycerolBiosynthesis ! PhosphatidylglycerolBiosynthesis
is_a: Super-Pathways ! Superpathways

[Term]
id: PWY66-201
name: nicotine degradation II
is_a: Nicotine-Degradation ! Nicotine Degradation

[Term]
id: PWY66-21
name: oxidative ethanol degradation I
is_a: Ethanol-Degradation ! Ethanol Degradation

[Term]
id: PWY66-221
name: nicotine degradation III
is_a: Nicotine-Degradation ! Nicotine Degradation

[Term]
id: PWY66-241
name: bupropion degradation
is_a: Other-Degradation ! Degradation/Utilization/Assimilation - Other

[Term]
id: PWY66-3
name: cholesterol biosynthesis II (via 24,25-dihydrolanosterol)
is_a: Sterol-Biosynthesis ! Sterol Biosynthesis
is_a: Super-Pathways ! Superpathways

[Term]
id: PWY66-301
name: catecholamine biosynthesis
is_a: HORMONE-SYN ! Hormones Biosynthesis

[Term]
id: PWY66-341
name: cholesterol biosynthesis I
is_a: Sterol-Biosynthesis ! Sterol Biosynthesis
is_a: Super-Pathways ! Superpathways

[Term]
id: PWY66-4
name: cholesterol biosynthesis III (via desmosterol)
is_a: Sterol-Biosynthesis ! Sterol Biosynthesis
is_a: Super-Pathways ! Superpathways

[Term]
id: PWY66-5
name: superpathway of cholesterol biosynthesis
is_a: Sterol-Biosynthesis ! Sterol Biosynthesis
is_a: Super-Pathways ! Superpathways

[Term]
id: PWY6666-1
name: anandamide degradation
is_a: Fatty-Acid-and-Lipid-Degradation ! Fatty Acid and Lipids Degradation

[Term]
id: PWY6666-2
name: dopamine degradation
is_a: AMINE-DEG ! Amines and Polyamines Degradation

[Term]
id: PYR-NUC-SYN
name: Pyrimidine Nucleotide Biosynthesis
is_a: Nucleotide-Biosynthesis ! Nucleosides and Nucleotides Biosynthesis

[Term]
id: PYRNUCYC-PWY
name: pyridine nucleotide cycling
is_a: NAD-SYN ! NAD Biosynthesis

[Term]
id: PYRROLIDINE-ALKALOIDS
name: Pyrrolidine, Piperidine and Pyridine alkaloids
is_a: ALKALOIDS-SYN ! Alkaloids Biosynthesis

[Term]
id: PYRROLIZIDINE-ALKALOIDS
name: Pyrrolizidine alkaloids
is_a: ALKALOIDS-SYN ! Alkaloids Biosynthesis

[Term]
id: Pyruvate-Degradation
name: Pyruvate Fermentation
is_a: Fermentation ! Fermentation

[Term]
id: PYRUVDEHYD-PWY
name: acetyl-CoA biosynthesis (from pyruvate)
is_a: CARBOXYLATES-DEG ! Carboxylates Degradation
is_a: Energy-Metabolism ! Generation of precursor metabolites and energy

[Term]
id: Quinate-Degradation
name: Quinate Degradation
is_a: AROMATIC-COMPOUNDS-DEGRADATION ! Aromatic Compounds Degradation

[Term]
id: QUINOLINE-ALKALOIDS
name: Quinoline alkaloids
is_a: ALKALOIDS-SYN ! Alkaloids Biosynthesis

[Term]
id: QUINOLIZIDINE-ALKALOIDS
name: Quinolizidine alkaloids
is_a: ALKALOIDS-SYN ! Alkaloids Biosynthesis

[Term]
id: Quinone-Biosynthesis
name: Quinone Biosynthesis
is_a: Cofactor-Biosynthesis ! Cofactors, Prosthetic Groups, Electron Carriers Biosynthesis

[Term]
id: QUINONE-SYN
name: Quinones Biosynthesis
is_a: PHENYLPROPANOID-SYN ! Phenylpropanoid Derivatives Biosynthesis

[Term]
id: Reductants
name: Reductants Biosynthesis
is_a: Cofactor-Biosynthesis ! Cofactors, Prosthetic Groups, Electron Carriers Biosynthesis

[Term]
id: Reductive-TCA-Cycles
name: Reductive TCA Cycles
is_a: Autotrophic-CO2-Fixation ! Autotrophic CO<sub>2</sub> Fixation

[Term]
id: Resin-Acids-Biosynthesis
name: Resin Acids Biosynthesis
is_a: DITERPENOID-SYN ! Diterpenoids Biosynthesis

[Term]
id: Respiration
name: Respiration
is_a: Energy-Metabolism ! Generation of precursor metabolites and energy

[Term]
id: Rhamnose-Biosynthesis
name: Rhamnose Biosynthesis
is_a: SUGAR-NUCLEOTIDES ! Sugar Nucleotides Biosynthesis

[Term]
id: Rhodoquinone-Biosynthesis
name: Rhodoquinone Biosynthesis
is_a: Quinone-Biosynthesis ! Quinone Biosynthesis

[Term]
id: RIBOKIN-PWY
name: ribose degradation
is_a: Sugars-And-Polysaccharides ! Sugars Degradation

[Term]
id: RIBOSYN2-PWY
name: flavin biosynthesis I (bacteria)
is_a: Flavin-Biosynthesis ! Flavin Biosynthesis

[Term]
id: RUMP-PWY
name: formaldehyde oxidation I
is_a: Formaldehyde-Oxidation ! Formaldehyde Oxidation

[Term]
id: S-adenosyl-L-methionine-cycle
name: <i>S</i>-adenosyl-L-methionine cycle
is_a: METHIONINE-SYN ! Methionine Biosynthesis

[Term]
id: s-Triazine-Degradation
name: <i>s</i>-Triazine Degredation
is_a: AROMATIC-COMPOUNDS-DEGRADATION ! Aromatic Compounds Degradation

[Term]
id: Salicylate-Biosynthesis
name: Salicylate Biosynthesis
is_a: BENZENOID-SYN ! Benzenoids Biosynthesis

[Term]
id: Salicylate-Degradation
name: Salicylate Degradation
is_a: AROMATIC-COMPOUNDS-DEGRADATION ! Aromatic Compounds Degradation

[Term]
id: SALVADEHYPOX-PWY
name: salvage pathways of adenine, hypoxanthine, and their nucleosides
is_a: Purine-Nucleotides-Salvage ! Purine Nucleotide Salvage

[Term]
id: SALVPURINE2-PWY
name: salvage pathways of guanine, xanthine, and their nucleosides
is_a: Purine-Nucleotides-Salvage ! Purine Nucleotide Salvage

[Term]
id: SAM-PWY
name: S-adenosylmethionine biosynthesis
is_a: Cofactor-Biosynthesis ! Cofactors, Prosthetic Groups, Electron Carriers Biosynthesis

[Term]
id: SECONDARY-CELL-WALL
name: Secondary cell wall
is_a: PLANT-CELL-STRUCTURE ! Plant cell structures

[Term]
id: SECONDARY-METABOLITE-BIOSYNTHESIS
name: Secondary Metabolites Biosynthesis
is_a: Biosynthesis ! Biosynthesis

[Term]
id: SECONDARY-METABOLITE-DEGRADATION
name: Secondary Metabolites Degradation
is_a: Degradation ! Degradation/Utilization/Assimilation

[Term]
id: Selenocysteine-Biosynthesis
name: Selenocysteine Biosynthesis
is_a: IND-AMINO-ACID-SYN ! Individual Amino Acids Biosynthesis

[Term]
id: SER-GLYSYN-PWY
name: superpathway of serine and glycine biosynthesis I
is_a: Amino-Acid-Biosynthesis ! Amino acids Biosynthesis
is_a: Super-Pathways ! Superpathways

[Term]
id: SERDEG-PWY
name: L-serine degradation
is_a: SERINE-DEG ! Serine Degradation

[Term]
id: SERINE-BIOSYNTHESIS
name: Serine Biosynthesis
is_a: IND-AMINO-ACID-SYN ! Individual Amino Acids Biosynthesis

[Term]
id: SERINE-DEG
name: Serine Degradation
is_a: Amino-Acid-Degradation ! Amino Acids Degradation

[Term]
id: SERSYN-PWY
name: serine biosynthesis
is_a: SERINE-BIOSYNTHESIS ! Serine Biosynthesis

[Term]
id: Sesquiterpenoid-Degradation
name: Sesquiterpenoids Degradation
is_a: TERPENOID-DEG ! Terpenoids Degradation

[Term]
id: SESQUITERPENOID-SYN
name: Sesquiterpenoids Biosynthesis
is_a: Terpenoid-Biosynthesis ! Terpenoids Biosynthesis

[Term]
id: Shikimate-Degradation
name: Shikimate Degradation
is_a: AROMATIC-COMPOUNDS-DEGRADATION ! Aromatic Compounds Degradation

[Term]
id: Siderophores-Biosynthesis
name: Siderophore Biosynthesis
is_a: Biosynthesis ! Biosynthesis

[Term]
id: Signaling-Pathways
name: Signal transduction pathways
is_a: Pathways ! Pathways

[Term]
id: Sorbitol-Biosynthesis
name: Sorbitol Biosynthesis
is_a: Sugar-Alcohols-Biosynthesis ! Sugar Alcohols Biosynthesis

[Term]
id: SPHINGOLIPID-SYN-PWY
name: sphingolipid metabolism
is_a: Fatty-Acid-and-Lipid-Degradation ! Fatty Acid and Lipids Degradation
is_a: Lipid-Biosynthesis ! Fatty Acids and Lipids Biosynthesis

[Term]
id: Stearate-Biosynthesis
name: Stearate Biosynthesis
is_a: Fatty-acid-biosynthesis ! Fatty Acid Biosynthesis

[Term]
id: Sterol-Biosynthesis
name: Sterol Biosynthesis
is_a: Lipid-Biosynthesis ! Fatty Acids and Lipids Biosynthesis

[Term]
id: STILBENE-PHYTOALEXINS
name: Stilbene Phytoalexins Biosynthesis
is_a: PHYTOALEXIN-SYN ! Phytoalexins Biosynthesis

[Term]
id: STILBENE-SYN
name: Stilbenes Biosynthesis
is_a: PHENYLPROPANOID-SYN ! Phenylpropanoid Derivatives Biosynthesis

[Term]
id: SUCC-DEG
name: Succinate Degradation
is_a: CARBOXYLATES-DEG ! Carboxylates Degradation

[Term]
id: SUCROSE-DEG
name: Sucrose Degradation
is_a: Sugars-And-Polysaccharides ! Sugars Degradation

[Term]
id: SUGAR-ACIDS-DEG
name: Sugar Acids Degradation
is_a: Sugar-Derivatives ! Sugar Derivatives Degradation

[Term]
id: Sugar-Alcohols-Biosynthesis
name: Sugar Alcohols Biosynthesis
is_a: CARBO-BIOSYNTHESIS ! Sugars Biosynthesis

[Term]
id: SUGAR-ALCOHOLS-DEG
name: Sugar Alcohols Degradation
is_a: Sugar-Derivatives ! Sugar Derivatives Degradation

[Term]
id: Sugar-Derivatives
name: Sugar Derivatives Degradation
is_a: SECONDARY-METABOLITE-DEGRADATION ! Secondary Metabolites Degradation

[Term]
id: SUGAR-DERIVS
name: Sugar Derivatives Biosynthesis
is_a: SECONDARY-METABOLITE-BIOSYNTHESIS ! Secondary Metabolites Biosynthesis

[Term]
id: SUGAR-NUCLEOTIDES
name: Sugar Nucleotides Biosynthesis
is_a: CARBO-BIOSYNTHESIS ! Sugars Biosynthesis

[Term]
id: Sugars-And-Polysaccharides
name: Sugars Degradation
is_a: Carbohydrates-Degradation ! Carbohydrates Degradation

[Term]
id: Sulfate-Reduction
name: Sulfate Reduction
is_a: Sulfur-Assimilation ! Sulfur Compounds Metabolism

[Term]
id: Sulfide-Oxidation
name: Sulfide Oxidation
is_a: Sulfur-Assimilation ! Sulfur Compounds Metabolism

[Term]
id: Sulfite-Oxidation
name: Sulfite Oxidation
is_a: Sulfur-Assimilation ! Sulfur Compounds Metabolism

[Term]
id: Sulfoacetaldehyde-Degradation
name: Sulfoacetaldehyde Degradation
is_a: Sulfur-Assimilation ! Sulfur Compounds Metabolism

[Term]
id: Sulfoaromatics-Degradation
name: Sulfoaromatic Compounds Degradation
is_a: AROMATIC-COMPOUNDS-DEGRADATION ! Aromatic Compounds Degradation

[Term]
id: Sulfur-Assimilation
name: Sulfur Compounds Metabolism
is_a: Noncarbon-Nutrients ! Inorganic Nutrients Metabolism

[Term]
id: Sulfur-Disproportionation
name: Sulfur Disproportionation
is_a: Sulfur-Assimilation ! Sulfur Compounds Metabolism

[Term]
id: Sulfur-Oxidation
name: Sulfur Oxidation
is_a: Sulfur-Assimilation ! Sulfur Compounds Metabolism

[Term]
id: Sulfur-reduction
name: Sulfur Reduction
is_a: Sulfur-Assimilation ! Sulfur Compounds Metabolism

[Term]
id: Super-Pathways
name: Superpathways
is_a: Pathways ! Pathways

[Term]
id: TANNIN-SYN
name: Hydrolyzable Tannins Biosynthesis
is_a: PHENYLPROPANOID-SYN ! Phenylpropanoid Derivatives Biosynthesis

[Term]
id: Taurine-degradation
name: Taurine Degradation
is_a: MISCELLANEOUS-DEG ! Miscellaneous Amino Acids Degradation

[Term]
id: TCA-1
name: TCA cycle
is_a: TCA-VARIANTS ! TCA cycle

[Term]
id: TCA-VARIANTS
name: TCA cycle
is_a: Energy-Metabolism ! Generation of precursor metabolites and energy

[Term]
id: TERPENOID-ALKALOIDS
name: Terpenoid Alkaloids Biosynthesis
is_a: ALKALOIDS-SYN ! Alkaloids Biosynthesis
is_a: Terpenoid-Biosynthesis ! Terpenoids Biosynthesis

[Term]
id: Terpenoid-Biosynthesis
name: Terpenoids Biosynthesis
is_a: SECONDARY-METABOLITE-BIOSYNTHESIS ! Secondary Metabolites Biosynthesis

[Term]
id: TERPENOID-DEG
name: Terpenoids Degradation
is_a: SECONDARY-METABOLITE-DEGRADATION ! Secondary Metabolites Degradation

[Term]
id: TERPENOID-PHYTOALEXINS
name: Terpenoid Phytoalexins Biosynthesis
is_a: PHYTOALEXIN-SYN ! Phytoalexins Biosynthesis

[Term]
id: TERPENOPHENOLICS-SYN
name: Terpenophenolics Biosynthesis
is_a: SECONDARY-METABOLITE-BIOSYNTHESIS ! Secondary Metabolites Biosynthesis

[Term]
id: Tetrahydrobiopterin-Biosynthesis
name: Tetrahydrobiopterin Biosynthesis
is_a: Cofactor-Biosynthesis ! Cofactors, Prosthetic Groups, Electron Carriers Biosynthesis

[Term]
id: Tetrapyrrole-Biosynthesis
name: Tetrapyrrole Biosynthesis
is_a: Cofactor-Biosynthesis ! Cofactors, Prosthetic Groups, Electron Carriers Biosynthesis

[Term]
id: Tetraterpenoid-Degradation
name: Tetraterpenoids Degradation
is_a: TERPENOID-DEG ! Terpenoids Degradation

[Term]
id: TETRATERPENOID-SYN
name: Tetraterpenoids Biosynthesis
is_a: Terpenoid-Biosynthesis ! Terpenoids Biosynthesis

[Term]
id: Tetrathionate-Oxidation
name: Tetrathionate Oxidation
is_a: AEROBIC-RESPIRATION ! Aerobic Respiration

[Term]
id: Tetrathionate-Reduction
name: Tetrathionate Reduction
is_a: Sulfur-Assimilation ! Sulfur Compounds Metabolism

[Term]
id: Thiamine-Biosynthesis
name: Thiamine Biosynthesis
is_a: Vitamin-Biosynthesis ! Vitamins

[Term]
id: Thiocyanate-Degradation
name: Thiocyanate Degradation
is_a: Other-Degradation ! Degradation/Utilization/Assimilation - Other

[Term]
id: THIOREDOX-PWY
name: thioredoxin pathway
is_a: Reductants ! Reductants Biosynthesis

[Term]
id: Thiosulfate-Disproportionation
name: Thiosulfate Disproportionation
is_a: Sulfur-Assimilation ! Sulfur Compounds Metabolism

[Term]
id: Thiosulfate-Oxidation
name: Thiosulfate Oxidation
is_a: Sulfur-Assimilation ! Sulfur Compounds Metabolism

[Term]
id: THRDLCTCAT-PWY
name: threonine degradation III (to methylglyoxal)
is_a: THREONINE-DEG ! Threonine Degradation

[Term]
id: THREONINE-BIOSYNTHESIS
name: Threonine Biosynthesis
is_a: IND-AMINO-ACID-SYN ! Individual Amino Acids Biosynthesis

[Term]
id: THREONINE-DEG
name: Threonine Degradation
is_a: Amino-Acid-Degradation ! Amino Acids Degradation

[Term]
id: Thyroid-Hormone-Metabolism
name: thyroid hormone metabolism
is_a: HORMONE-DEG ! Hormones Degradation

[Term]
id: TOLUENE-DEG
name: Toluenes Degradation
is_a: AROMATIC-COMPOUNDS-DEGRADATION ! Aromatic Compounds Degradation

[Term]
id: Transport-Pathways
name: Transport Pathways
is_a: Pathways ! Pathways

[Term]
id: Trehalose-biosynthesis
name: Trehalose biosynthesis
is_a: CARBO-BIOSYNTHESIS ! Sugars Biosynthesis

[Term]
id: Trehalose-Degradation
name: Trehalose Degradation
is_a: Sugars-And-Polysaccharides ! Sugars Degradation

[Term]
id: TRIGLSYN-PWY
name: triacylglycerol biosynthesis
is_a: Lipid-Biosynthesis ! Fatty Acids and Lipids Biosynthesis

[Term]
id: TRITERPENOID-SYN
name: Triterpenoids Biosynthesis
is_a: Terpenoid-Biosynthesis ! Terpenoids Biosynthesis

[Term]
id: TRNA-CHARGING-PWY
name: tRNA charging pathway
is_a: Aminoacyl-tRNAs-Charging ! Aminoacyl-tRNA Charging

[Term]
id: TROPANE-ALKALOIDS
name: Tropane alkaloids
is_a: ALKALOIDS-SYN ! Alkaloids Biosynthesis

[Term]
id: TRPCAT-PWY
name: tryptophan degradation I (via anthranilate)
is_a: TRYPTOPHAN-DEG ! Tryptophan Degradation

[Term]
id: TRYPTOPHAN-BIOSYNTHESIS
name: Tryptophan Biosynthesis
is_a: IND-AMINO-ACID-SYN ! Individual Amino Acids Biosynthesis

[Term]
id: TRYPTOPHAN-DEG
name: Tryptophan Degradation
is_a: Amino-Acid-Degradation ! Amino Acids Degradation

[Term]
id: TRYPTOPHAN-DEGRADATION-1
name: tryptophan degradation III (eukaryotic)
is_a: Super-Pathways ! Superpathways
is_a: TRYPTOPHAN-DEG ! Tryptophan Degradation

[Term]
id: TYRFUMCAT-PWY
name: tyrosine degradation I
is_a: TYROSINE-DEG ! Tyrosine Degradation

[Term]
id: TYROSINE-DEG
name: Tyrosine Degradation
is_a: Amino-Acid-Degradation ! Amino Acids Degradation

[Term]
id: TYROSINE-SYN
name: Tyrosine Biosynthesis
is_a: IND-AMINO-ACID-SYN ! Individual Amino Acids Biosynthesis

[Term]
id: TYRSYN2
name: tyrosine biosynthesis II
is_a: TYROSINE-SYN ! Tyrosine Biosynthesis

[Term]
id: Ubiquinone-Biosynthesis
name: Ubiquinone Biosynthesis
is_a: Quinone-Biosynthesis ! Quinone Biosynthesis

[Term]
id: UDP-Nac-Galactosamine-Biosynthesis
name: UDP-<i>N</i>-acetyl-D-galactosamine Biosynthesis
is_a: Polyamine-Biosynthesis ! Amines and Polyamines Biosynthesis

[Term]
id: UDP-NAc-Glucosamine-Biosynthesis
name: UDP-<i>N</i>-acetyl-D-glucosamine Biosynthesis
is_a: Polyamine-Biosynthesis ! Amines and Polyamines Biosynthesis

[Term]
id: UDPNACETYLGALSYN-PWY
name: UDP-<i>N</i>-acetyl-D-glucosamine biosynthesis II
is_a: UDP-NAc-Glucosamine-Biosynthesis ! UDP-<i>N</i>-acetyl-D-glucosamine Biosynthesis

[Term]
id: Unusual-fatty-acid-biosynthesis
name: Unusual Fatty Acid Biosynthesis
is_a: Fatty-acid-biosynthesis ! Fatty Acid Biosynthesis

[Term]
id: Urate-Degradation
name: Urate Degradation
is_a: AROMATIC-COMPOUNDS-DEGRADATION ! Aromatic Compounds Degradation

[Term]
id: Urea-Degradation
name: Urea Degradation
is_a: AMINE-DEG ! Amines and Polyamines Degradation

[Term]
id: URSIN-PWY
name: ureide biosynthesis
is_a: Polyamine-Biosynthesis ! Amines and Polyamines Biosynthesis
is_a: Super-Pathways ! Superpathways

[Term]
id: VALINE-BIOSYNTHESIS
name: Valine Biosynthesis
is_a: IND-AMINO-ACID-SYN ! Individual Amino Acids Biosynthesis

[Term]
id: VALINE-DEG
name: Valine Degradation
is_a: Amino-Acid-Degradation ! Amino Acids Degradation

[Term]
id: Vitamin-B6-Biosynthesis
name: Vitamin B<sub>6</sub> Biosynthesis
is_a: Vitamin-Biosynthesis ! Vitamins

[Term]
id: Vitamin-Biosynthesis
name: Vitamins
is_a: Cofactor-Biosynthesis ! Cofactors, Prosthetic Groups, Electron Carriers Biosynthesis

[Term]
id: XANTHONE-DEG
name: Xanthones Degradation
is_a: SECONDARY-METABOLITE-DEGRADATION ! Secondary Metabolites Degradation

[Term]
id: XANTHONE-SYN
name: Xanthones Biosynthesis
is_a: SECONDARY-METABOLITE-BIOSYNTHESIS ! Secondary Metabolites Biosynthesis

[Term]
id: Xylene-Degradation
name: Xylene Degradation
is_a: AROMATIC-COMPOUNDS-DEGRADATION ! Aromatic Compounds Degradation

[Term]
id: Xylose-Degradation
name: Xylose Degradation
is_a: Sugars-And-Polysaccharides ! Sugars Degradation
