# Supplementary material for: Visual annotation display (VLAD): a tool for finding functional themes in lists of genes
Source: Mamm Genome. 2015 Jun 6;26(9-10):567–73. doi: 10.1007/s00335-015-9570-2 (PMC4602057; doi:10.1007/s00335-015-9570-2)
Supplement: Supplementary file 4 — Supplementary material 4 (TXT 205 kb) [file 335_2015_9570_MOESM4_ESM.txt]

DB	DB Object ID	DB Object Symbol	Qualifier	GO ID	DB: Reference	Evidence Code	With (or) From	Aspect	DB Object Name	DB Object Synonym (|Synonym)	DB Object Type	Taxon (|taxon)	Date	Assigned By
MGI	MGI:97788	Psph		SER-GLYSYN-PWY	PMID: 16959974	IC		F			gene	10090	20101111	MGI
MGI	MGI:1928344	Vps29		SER-GLYSYN-PWY	PMID: 16959975	IC		F			gene	10090	20101111	MGI
MGI	MGI:1355330	Phgdh		SER-GLYSYN-PWY	PMID: 16959976	IC		F			gene	10090	20101111	MGI
MGI	MGI:2183441	Psat1		SER-GLYSYN-PWY	PMID: 16959977	IC		F			gene	10090	20101111	MGI
MGI	MGI:98299	Shmt1		SER-GLYSYN-PWY	PMID: 16959978	IC		F			gene	10090	20101111	MGI
MGI	MGI:1277989	Shmt2		SER-GLYSYN-PWY	PMID: 16959979	IC		F			gene	10090	20101111	MGI
MGI	MGI:1915391	Gpt2		ALANINE-SYN2-PWY	PMID: 16959980	IC		F			gene	10090	20101111	MGI
MGI	MGI:95802	Gpt		ALANINE-SYN2-PWY	PMID: 16959981	IC		F			gene	10090	20101111	MGI
MGI	MGI:95753	Glud1		ARGININE-SYN4-PWY	PMID: 16959982	IC		F			gene	10090	20101111	MGI
MGI	MGI:95754	Glud2		ARGININE-SYN4-PWY	PMID: 16959983	IC		F			gene	10090	20101111	MGI
MGI	MGI:97394	Oat		ARGININE-SYN4-PWY	PMID: 16959984	IC		F			gene	10090	20101111	MGI
MGI	MGI:97448	Otc		ARGININE-SYN4-PWY	PMID: 16959985	IC		F			gene	10090	20101111	MGI
MGI	MGI:88090	Ass1		ARGININE-SYN4-PWY	PMID: 16959986	IC		F			gene	10090	20101111	MGI
MGI	MGI:88084	Asl		ARGININE-SYN4-PWY	PMID: 16959987	IC		F			gene	10090	20101111	MGI
MGI	MGI:97362	Nos3		PWY-4983	PMID: 16959988	IC		F			gene	10090	20101111	MGI
MGI	MGI:97360	Nos1		PWY-4983	PMID: 16959989	IC		F			gene	10090	20101111	MGI
MGI	MGI:97361	Nos2		PWY-4983	PMID: 16959990	IC		F			gene	10090	20101111	MGI
MGI	MGI:1917979	Nos1ap		PWY-4983	PMID: 16959991	IC		F			gene	10090	20101111	MGI
MGI	MGI:1913644	Nosip		PWY-4983	PMID: 16959992	IC		F			gene	10090	20101111	MGI
MGI	MGI:88090	Ass1		PWY-4983	PMID: 16959993	IC		F			gene	10090	20101111	MGI
MGI	MGI:88084	Asl		PWY-4983	PMID: 16959994	IC		F			gene	10090	20101111	MGI
MGI	MGI:1350929	Asns		ASPARAGINE-BIOSYNTHESIS	PMID: 16959995	IC		F			gene	10090	20101111	MGI
MGI	MGI:1917646	Asnsd1		ASPARAGINE-BIOSYNTHESIS	PMID: 16959996	IC		F			gene	10090	20101111	MGI
MGI	MGI:97520	Pcx		ASPBIO-PWY	PMID: 16959997	IC		F			gene	10090	20101111	MGI
MGI	MGI:95792	Got2		ASPBIO-PWY	PMID: 16959998	IC		F			gene	10090	20101111	MGI
MGI	MGI:1923757	Abp1		PWY-3981	PMID: 16959999	IC		F			gene	10090	20101111	MGI
MGI	MGI:1306797	Aoc3		PWY-3981	PMID: 16960000	IC		F			gene	10090	20101111	MGI
MGI	MGI:2668431	Aoc2		PWY-3981	PMID: 16960001	IC		F			gene	10090	20101111	MGI
MGI	MGI:1861622	Aldh9a1		PWY-3981	PMID: 16960002	IC		F			gene	10090	20101111	MGI
MGI	MGI:99600	Aldh2		PWY-3981	PMID: 16960003	IC		F			gene	10090	20101111	MGI
MGI	MGI:1353452	Aldh3a2		PWY-3981	PMID: 16960004	IC		F			gene	10090	20101111	MGI
MGI	MGI:108186	Aldh7a1		PWY-3981	PMID: 16960005	IC		F			gene	10090	20101111	MGI
MGI	MGI:1347050	Aldh1a7		PWY-3981	PMID: 16960006	IC		F			gene	10090	20101111	MGI
MGI	MGI:1916983	Paox		PWY-3981	PMID: 16960007	IC		F			gene	10090	20101111	MGI
MGI	MGI:2445356	Smox		PWY-3981	PMID: 16960008	IC		F			gene	10090	20101111	MGI
MGI	MGI:2139667	Dpyd		PWY-3982	PMID: 16960009	IC		F			gene	10090	20101111	MGI
MGI	MGI:1928679	Dpys		PWY-3982	PMID: 16960010	IC		F			gene	10090	20101111	MGI
MGI	MGI:2143535	Upb1		PWY-3982	PMID: 16960011	IC		F			gene	10090	20101111	MGI
MGI	MGI:88285	Cbs		CYSTEINE-SYN2-PWY	PMID: 16960012	IC		F			gene	10090	20101111	MGI
MGI	MGI:1339968	Cth		CYSTEINE-SYN2-PWY	PMID: 16960013	IC		F			gene	10090	20101111	MGI
MGI	MGI:88285	Cbs		HOMOCYSDEGR-PWY	PMID: 16960014	IC		F			gene	10090	20101111	MGI
MGI	MGI:1339968	Cth		HOMOCYSDEGR-PWY	PMID: 16960015	IC		F			gene	10090	20101111	MGI
MGI	MGI:1261827	Dnmt3a		PWY-6292	PMID: 16960016	IC		F			gene	10090	20101111	MGI
MGI	MGI:94912	Dnmt1		PWY-6292	PMID: 16960017	IC		F			gene	10090	20101111	MGI
MGI	MGI:1261819	Dnmt3b		PWY-6292	PMID: 16960018	IC		F			gene	10090	20101111	MGI
MGI	MGI:1921590	Ahcyl2		PWY-6292	PMID: 16960019	IC		F			gene	10090	20101111	MGI
MGI	MGI:2385184	Ahcyl1		PWY-6292	PMID: 16960020	IC		F			gene	10090	20101111	MGI
MGI	MGI:87968	Ahcy		PWY-6292	PMID: 16960021	IC		F			gene	10090	20101111	MGI
MGI	MGI:1913667	Mat2b		PWY-6292	PMID: 16960022	IC		F			gene	10090	20101111	MGI
MGI	MGI:88017	Mat1a		PWY-6292	PMID: 16960023	IC		F			gene	10090	20101111	MGI
MGI	MGI:2443731	Mat2a		PWY-6292	PMID: 16960024	IC		F			gene	10090	20101111	MGI
MGI	MGI:1339968	Cth		PWY-6292	PMID: 16960025	IC		F			gene	10090	20101111	MGI
MGI	MGI:88285	Cbs		PWY-6292	PMID: 16960026	IC		F			gene	10090	20101111	MGI
MGI	MGI:88070	Arg1		ARGASEDEG-PWY	PMID: 16960027	IC		F			gene	10090	20101111	MGI
MGI	MGI:1330806	Arg2		ARGASEDEG-PWY	PMID: 16960028	IC		F			gene	10090	20101111	MGI
MGI	MGI:2443883	Aldh4a1		ARGASEDEG-PWY	PMID: 16960029	IC		F			gene	10090	20101111	MGI
MGI	MGI:97394	Oat		ARGASEDEG-PWY	PMID: 16960030	IC		F			gene	10090	20101111	MGI
MGI	MGI:95753	Glud1		GLUTAMATE-SYN2-PWY	PMID: 16960031	IC		F			gene	10090	20101111	MGI
MGI	MGI:95754	Glud2		GLUTAMATE-SYN2-PWY	PMID: 16960032	IC		F			gene	10090	20101111	MGI
MGI	MGI:95739	Glul		GLNSYN-PWY	PMID: 16960033	IC		F			gene	10090	20101111	MGI
MGI	MGI:95740	Glns-ps1		GLNSYN-PWY	PMID: 16960034	IC		F			gene	10090	20101111	MGI
MGI	MGI:2672844	Lgsn		GLNSYN-PWY	PMID: 16960035	IC		F			gene	10090	20101111	MGI
MGI	MGI:95753	Glud1		GLUTAMINE-SYN2-PWY	PMID: 16960036	IC		F			gene	10090	20101111	MGI
MGI	MGI:95754	Glud2		GLUTAMINE-SYN2-PWY	PMID: 16960037	IC		F			gene	10090	20101111	MGI
MGI	MGI:95739	Glul		GLUTAMINE-SYN2-PWY	PMID: 16960038	IC		F			gene	10090	20101111	MGI
MGI	MGI:95740	Glns-ps1		GLUTAMINE-SYN2-PWY	PMID: 16960039	IC		F			gene	10090	20101111	MGI
MGI	MGI:2672844	Lgsn		GLUTAMINE-SYN2-PWY	PMID: 16960040	IC		F			gene	10090	20101111	MGI
MGI	MGI:1923776	Gatc		PWY-5921	PMID: 16960041	IC		F			gene	10090	20101111	MGI
MGI	MGI:1329033	Agxt		GLYSYN-ALA-PWY	PMID: 16960042	IC		F			gene	10090	20101111	MGI
MGI	MGI:2146052	Agxt2		GLYSYN-ALA-PWY	PMID: 16960043	IC		F			gene	10090	20101111	MGI
MGI	MGI:1277989	Shmt2		GLYSYN-PWY	PMID: 16960044	IC		F			gene	10090	20101111	MGI
MGI	MGI:98299	Shmt1		GLYSYN-PWY	PMID: 16960045	IC		F			gene	10090	20101111	MGI
MGI	MGI:1919026	Tha1		GLYSYN-THR-PWY	PMID: 16960046	IC		F			gene	10090	20101111	MGI
MGI	MGI:894292	Mtr		ADENOSYLHOMOCYSCAT-PWY	PMID: 16960047	IC		F			gene	10090	20101111	MGI
MGI	MGI:1339972	Bhmt		ADENOSYLHOMOCYSCAT-PWY	PMID: 16960048	IC		F			gene	10090	20101111	MGI
MGI	MGI:1891379	Bhmt2		ADENOSYLHOMOCYSCAT-PWY	PMID: 16960049	IC		F			gene	10090	20101111	MGI
MGI	MGI:1915123	Mri1		PWY-4361	PMID: 16960050	IC		F			gene	10090	20101111	MGI
MGI	MGI:2144929	Adi1		PWY-4361	PMID: 16960051	IC		F			gene	10090	20101111	MGI
MGI	MGI:98487	Tat		PWY-4361	PMID: 16960052	IC		F			gene	10090	20101111	MGI
MGI	MGI:2443731	Mat2a		PWY-5041	PMID: 16960053	IC		F			gene	10090	20101111	MGI
MGI	MGI:88017	Mat1a		PWY-5041	PMID: 16960054	IC		F			gene	10090	20101111	MGI
MGI	MGI:1913667	Mat2b		PWY-5041	PMID: 16960055	IC		F			gene	10090	20101111	MGI
MGI	MGI:87968	Ahcy		PWY-5041	PMID: 16960056	IC		F			gene	10090	20101111	MGI
MGI	MGI:2385184	Ahcyl1		PWY-5041	PMID: 16960057	IC		F			gene	10090	20101111	MGI
MGI	MGI:1921590	Ahcyl2		PWY-5041	PMID: 16960058	IC		F			gene	10090	20101111	MGI
MGI	MGI:2143539	Gls2		CITRULBIO-PWY	PMID: 16960059	IC		F			gene	10090	20101111	MGI
MGI	MGI:95752	Gls		CITRULBIO-PWY	PMID: 16960060	IC		F			gene	10090	20101111	MGI
MGI	MGI:88070	Arg1		CITRULBIO-PWY	PMID: 16960061	IC		F			gene	10090	20101111	MGI
MGI	MGI:1330806	Arg2		CITRULBIO-PWY	PMID: 16960062	IC		F			gene	10090	20101111	MGI
MGI	MGI:97394	Oat		CITRULBIO-PWY	PMID: 16960063	IC		F			gene	10090	20101111	MGI
MGI	MGI:97448	Otc		CITRULBIO-PWY	PMID: 16960064	IC		F			gene	10090	20101111	MGI
MGI	MGI:1888908	Aldh18a1		CITRULBIO-PWY	PMID: 16960065	IC		F			gene	10090	20101111	MGI
MGI	MGI:1929093	Prodh2		CITRULBIO-PWY	PMID: 16960066	IC		F			gene	10090	20101111	MGI
MGI	MGI:97770	Prodh		CITRULBIO-PWY	PMID: 16960067	IC		F			gene	10090	20101111	MGI
MGI	MGI:2655198	Padi6		PWY-4921	PMID: 16960068	IC		F			gene	10090	20101111	MGI
MGI	MGI:1338898	Padi4		PWY-4921	PMID: 16960069	IC		F			gene	10090	20101111	MGI
MGI	MGI:1338891	Padi3		PWY-4921	PMID: 16960070	IC		F			gene	10090	20101111	MGI
MGI	MGI:1338892	Padi2		PWY-4921	PMID: 16960071	IC		F			gene	10090	20101111	MGI
MGI	MGI:1338893	Padi1		PWY-4921	PMID: 16960072	IC		F			gene	10090	20101111	MGI
MGI	MGI:97770	Prodh		PWY-5004	PMID: 16960073	IC		F			gene	10090	20101111	MGI
MGI	MGI:1929093	Prodh2		PWY-5004	PMID: 16960074	IC		F			gene	10090	20101111	MGI
MGI	MGI:1888908	Aldh18a1		PWY-5004	PMID: 16960075	IC		F			gene	10090	20101111	MGI
MGI	MGI:97394	Oat		PWY-5004	PMID: 16960076	IC		F			gene	10090	20101111	MGI
MGI	MGI:95752	Gls		PWY-5004	PMID: 16960077	IC		F			gene	10090	20101111	MGI
MGI	MGI:2143539	Gls2		PWY-5004	PMID: 16960078	IC		F			gene	10090	20101111	MGI
MGI	MGI:891996	Cps1		PWY-5004	PMID: 16960079	IC		F			gene	10090	20101111	MGI
MGI	MGI:1330806	Arg2		PWY-5004	PMID: 16960080	IC		F			gene	10090	20101111	MGI
MGI	MGI:88070	Arg1		PWY-5004	PMID: 16960081	IC		F			gene	10090	20101111	MGI
MGI	MGI:97448	Otc		PWY-5004	PMID: 16960082	IC		F			gene	10090	20101111	MGI
MGI	MGI:88084	Asl		PWY-5004	PMID: 16960083	IC		F			gene	10090	20101111	MGI
MGI	MGI:88090	Ass1		PWY-5004	PMID: 16960084	IC		F			gene	10090	20101111	MGI
MGI	MGI:1913644	Nosip		PWY-5004	PMID: 16960085	IC		F			gene	10090	20101111	MGI
MGI	MGI:1917979	Nos1ap		PWY-5004	PMID: 16960086	IC		F			gene	10090	20101111	MGI
MGI	MGI:97361	Nos2		PWY-5004	PMID: 16960087	IC		F			gene	10090	20101111	MGI
MGI	MGI:97360	Nos1		PWY-5004	PMID: 16960088	IC		F			gene	10090	20101111	MGI
MGI	MGI:97362	Nos3		PWY-5004	PMID: 16960089	IC		F			gene	10090	20101111	MGI
MGI	MGI:1277956	Pycr2		ARG-PRO-PWY	PMID: 16960090	IC		F			gene	10090	20101111	MGI
MGI	MGI:2384795	Pycr1		ARG-PRO-PWY	PMID: 16960091	IC		F			gene	10090	20101111	MGI
MGI	MGI:1913444	Pycrl		ARG-PRO-PWY	PMID: 16960092	IC		F			gene	10090	20101111	MGI
MGI	MGI:97394	Oat		ARG-PRO-PWY	PMID: 16960093	IC		F			gene	10090	20101111	MGI
MGI	MGI:88070	Arg1		ARG-PRO-PWY	PMID: 16960094	IC		F			gene	10090	20101111	MGI
MGI	MGI:1330806	Arg2		ARG-PRO-PWY	PMID: 16960095	IC		F			gene	10090	20101111	MGI
MGI	MGI:1277956	Pycr2		PROLINE-SYN2-PWY	PMID: 16960096	IC		F			gene	10090	20101111	MGI
MGI	MGI:2384795	Pycr1		PROLINE-SYN2-PWY	PMID: 16960097	IC		F			gene	10090	20101111	MGI
MGI	MGI:1913444	Pycrl		PROLINE-SYN2-PWY	PMID: 16960098	IC		F			gene	10090	20101111	MGI
MGI	MGI:1888908	Aldh18a1		PROLINE-SYN2-PWY	PMID: 16960099	IC		F			gene	10090	20101111	MGI
MGI	MGI:95753	Glud1		PROLINE-SYN2-PWY	PMID: 16960100	IC		F			gene	10090	20101111	MGI
MGI	MGI:95754	Glud2		PROLINE-SYN2-PWY	PMID: 16960101	IC		F			gene	10090	20101111	MGI
MGI	MGI:97448	Otc		PWY-4981	PMID: 16960102	IC		F			gene	10090	20101111	MGI
MGI	MGI:97394	Oat		PWY-4981	PMID: 16960103	IC		F			gene	10090	20101111	MGI
MGI	MGI:1277956	Pycr2		PWY-4981	PMID: 16960104	IC		F			gene	10090	20101111	MGI
MGI	MGI:2384795	Pycr1		PWY-4981	PMID: 16960105	IC		F			gene	10090	20101111	MGI
MGI	MGI:1913444	Pycrl		PWY-4981	PMID: 16960106	IC		F			gene	10090	20101111	MGI
MGI	MGI:102809	Sars		PWY-6281	PMID: 16960107	IC		F			gene	10090	20101111	MGI
MGI	MGI:1919234	Sars2		PWY-6281	PMID: 16960108	IC		F			gene	10090	20101111	MGI
MGI	MGI:1923580	Sephs1		PWY-6281	PMID: 16960109	IC		F			gene	10090	20101111	MGI
MGI	MGI:108388	Sephs2		PWY-6281	PMID: 16960110	IC		F			gene	10090	20101111	MGI
MGI	MGI:2183441	Psat1		SERSYN-PWY	PMID: 16960111	IC		F			gene	10090	20101111	MGI
MGI	MGI:1355330	Phgdh		SERSYN-PWY	PMID: 16960112	IC		F			gene	10090	20101111	MGI
MGI	MGI:1928344	Vps29		SERSYN-PWY	PMID: 16960113	IC		F			gene	10090	20101111	MGI
MGI	MGI:97788	Psph		SERSYN-PWY	PMID: 16960114	IC		F			gene	10090	20101111	MGI
MGI	MGI:2139347	Thnsl1		HOMOSER-THRESYN-PWY	PMID: 16960115	IC		F			gene	10090	20101111	MGI
MGI	MGI:97473	Pah		TYRSYN2	PMID: 16960116	IC		F			gene	10090	20101111	MGI
MGI	MGI:94873	Pcbd1		TYRSYN2	PMID: 16960117	IC		F			gene	10090	20101111	MGI
MGI	MGI:1914304	Paics		TYRSYN2	PMID: 16960118	IC		F			gene	10090	20101111	MGI
MGI	MGI:1923596	Rars2		TRNA-CHARGING-PWY	PMID: 16960119	IC		F			gene	10090	20101111	MGI
MGI	MGI:1914297	Rars		TRNA-CHARGING-PWY	PMID: 16960120	IC		F			gene	10090	20101111	MGI
MGI	MGI:1351477	Cars		TRNA-CHARGING-PWY	PMID: 16960121	IC		F			gene	10090	20101111	MGI
MGI	MGI:1919191	Cars2		TRNA-CHARGING-PWY	PMID: 16960122	IC		F			gene	10090	20101111	MGI
MGI	MGI:1915851	Qars		TRNA-CHARGING-PWY	PMID: 16960123	IC		F			gene	10090	20101111	MGI
MGI	MGI:1923813	Qrsl1		TRNA-CHARGING-PWY	PMID: 16960124	IC		F			gene	10090	20101111	MGI
MGI	MGI:1914667	Ears2		TRNA-CHARGING-PWY	PMID: 16960125	IC		F			gene	10090	20101111	MGI
MGI	MGI:1919586	Iars2		TRNA-CHARGING-PWY	PMID: 16960126	IC		F			gene	10090	20101111	MGI
MGI	MGI:2145219	Iars		TRNA-CHARGING-PWY	PMID: 16960127	IC		F			gene	10090	20101111	MGI
MGI	MGI:2142973	Lars2		TRNA-CHARGING-PWY	PMID: 16960128	IC		F			gene	10090	20101111	MGI
MGI	MGI:1913808	Lars		TRNA-CHARGING-PWY	PMID: 16960129	IC		F			gene	10090	20101111	MGI
MGI	MGI:1916165	Vars2		TRNA-CHARGING-PWY	PMID: 16960130	IC		F			gene	10090	20101111	MGI
MGI	MGI:90675	Vars		TRNA-CHARGING-PWY	PMID: 16960131	IC		F			gene	10090	20101111	MGI
MGI	MGI:2384560	Aars		TRNA-CHARGING-PWY	PMID: 16960132	IC		F			gene	10090	20101111	MGI
MGI	MGI:2681839	Aars2		TRNA-CHARGING-PWY	PMID: 16960133	IC		F			gene	10090	20101111	MGI
MGI	MGI:1916934	Aarsd1		TRNA-CHARGING-PWY	PMID: 16960134	IC		F			gene	10090	20101111	MGI
MGI	MGI:2142075	Nars2		TRNA-CHARGING-PWY	PMID: 16960135	IC		F			gene	10090	20101111	MGI
MGI	MGI:1917473	Nars		TRNA-CHARGING-PWY	PMID: 16960136	IC		F			gene	10090	20101111	MGI
MGI	MGI:2442510	Dars2		TRNA-CHARGING-PWY	PMID: 16960137	IC		F			gene	10090	20101111	MGI
MGI	MGI:2442544	Dars		TRNA-CHARGING-PWY	PMID: 16960138	IC		F			gene	10090	20101111	MGI
MGI	MGI:2147627	Yars		TRNA-CHARGING-PWY	PMID: 16960139	IC		F			gene	10090	20101111	MGI
MGI	MGI:1917370	Yars2		TRNA-CHARGING-PWY	PMID: 16960140	IC		F			gene	10090	20101111	MGI
MGI	MGI:1917810	Wars2		TRNA-CHARGING-PWY	PMID: 16960141	IC		F			gene	10090	20101111	MGI
MGI	MGI:104630	Wars		TRNA-CHARGING-PWY	PMID: 16960142	IC		F			gene	10090	20101111	MGI
MGI	MGI:1919057	Tars2		TRNA-CHARGING-PWY	PMID: 16960143	IC		F			gene	10090	20101111	MGI
MGI	MGI:106314	Tars		TRNA-CHARGING-PWY	PMID: 16960144	IC		F			gene	10090	20101111	MGI
MGI	MGI:2444486	Tarsl2		TRNA-CHARGING-PWY	PMID: 16960145	IC		F			gene	10090	20101111	MGI
MGI	MGI:102809	Sars		TRNA-CHARGING-PWY	PMID: 16960146	IC		F			gene	10090	20101111	MGI
MGI	MGI:1919234	Sars2		TRNA-CHARGING-PWY	PMID: 16960147	IC		F			gene	10090	20101111	MGI
MGI	MGI:97838	Eprs		TRNA-CHARGING-PWY	PMID: 16960148	IC		F			gene	10090	20101111	MGI
MGI	MGI:2386296	Pars2		TRNA-CHARGING-PWY	PMID: 16960149	IC		F			gene	10090	20101111	MGI
MGI	MGI:1346035	Farsb		TRNA-CHARGING-PWY	PMID: 16960150	IC		F			gene	10090	20101111	MGI
MGI	MGI:1913840	Farsa		TRNA-CHARGING-PWY	PMID: 16960151	IC		F			gene	10090	20101111	MGI
MGI	MGI:1917205	Fars2		TRNA-CHARGING-PWY	PMID: 16960152	IC		F			gene	10090	20101111	MGI
MGI	MGI:2444136	Mars2		TRNA-CHARGING-PWY	PMID: 16960153	IC		F			gene	10090	20101111	MGI
MGI	MGI:1345633	Mars		TRNA-CHARGING-PWY	PMID: 16960154	IC		F			gene	10090	20101111	MGI
MGI	MGI:1934754	Kars		TRNA-CHARGING-PWY	PMID: 16960155	IC		F			gene	10090	20101111	MGI
MGI	MGI:1918041	Hars2		TRNA-CHARGING-PWY	PMID: 16960156	IC		F			gene	10090	20101111	MGI
MGI	MGI:108087	Hars		TRNA-CHARGING-PWY	PMID: 16960157	IC		F			gene	10090	20101111	MGI
MGI	MGI:2449057	Gars		TRNA-CHARGING-PWY	PMID: 16960158	IC		F			gene	10090	20101111	MGI
MGI	MGI:102486	mt-Tg		TRNA-CHARGING-PWY	PMID: 16960159	IC		F			gene	10090	20101111	MGI
MGI	MGI:102485	mt-Th		TRNA-CHARGING-PWY	PMID: 16960160	IC		F			gene	10090	20101111	MGI
MGI	MGI:102483	mt-Tk		TRNA-CHARGING-PWY	PMID: 16960161	IC		F			gene	10090	20101111	MGI
MGI	MGI:102480	mt-Tm		TRNA-CHARGING-PWY	PMID: 16960162	IC		F			gene	10090	20101111	MGI
MGI	MGI:1890640	Trm1		TRNA-CHARGING-PWY	PMID: 16960163	IC		F			gene	10090	20101111	MGI
MGI	MGI:102478	mt-Tp		TRNA-CHARGING-PWY	PMID: 16960164	IC		F			gene	10090	20101111	MGI
MGI	MGI:98833	Trp2		TRNA-CHARGING-PWY	PMID: 16960165	IC		F			gene	10090	20101111	MGI
MGI	MGI:102474	mt-Ts2		TRNA-CHARGING-PWY	PMID: 16960166	IC		F			gene	10090	20101111	MGI
MGI	MGI:102475	mt-Ts1		TRNA-CHARGING-PWY	PMID: 16960167	IC		F			gene	10090	20101111	MGI
MGI	MGI:102473	mt-Tt		TRNA-CHARGING-PWY	PMID: 16960168	IC		F			gene	10090	20101111	MGI
MGI	MGI:102470	mt-Ty		TRNA-CHARGING-PWY	PMID: 16960169	IC		F			gene	10090	20101111	MGI
MGI	MGI:102479	mt-Tn		TRNA-CHARGING-PWY	PMID: 16960170	IC		F			gene	10090	20101111	MGI
MGI	MGI:102489	mt-Td		TRNA-CHARGING-PWY	PMID: 16960171	IC		F			gene	10090	20101111	MGI
MGI	MGI:102491	mt-Ta		TRNA-CHARGING-PWY	PMID: 16960172	IC		F			gene	10090	20101111	MGI
MGI	MGI:102472	mt-Tv		TRNA-CHARGING-PWY	PMID: 16960173	IC		F			gene	10090	20101111	MGI
MGI	MGI:102481	mt-Tl2		TRNA-CHARGING-PWY	PMID: 16960174	IC		F			gene	10090	20101111	MGI
MGI	MGI:102482	mt-Tl1		TRNA-CHARGING-PWY	PMID: 16960175	IC		F			gene	10090	20101111	MGI
MGI	MGI:102484	mt-Ti		TRNA-CHARGING-PWY	PMID: 16960176	IC		F			gene	10090	20101111	MGI
MGI	MGI:102477	mt-Tq		TRNA-CHARGING-PWY	PMID: 16960177	IC		F			gene	10090	20101111	MGI
MGI	MGI:102488	mt-Te		TRNA-CHARGING-PWY	PMID: 16960178	IC		F			gene	10090	20101111	MGI
MGI	MGI:102490	mt-Tc		TRNA-CHARGING-PWY	PMID: 16960179	IC		F			gene	10090	20101111	MGI
MGI	MGI:108119	Trc1		TRNA-CHARGING-PWY	PMID: 16960180	IC		F			gene	10090	20101111	MGI
MGI	MGI:102476	mt-Tr		TRNA-CHARGING-PWY	PMID: 16960181	IC		F			gene	10090	20101111	MGI
MGI	MGI:97520	Pcx		PWY-5750	PMID: 16960182	IC		F			gene	10090	20101111	MGI
MGI	MGI:88529	Cs		PWY-5750	PMID: 16960183	IC		F			gene	10090	20101111	MGI
MGI	MGI:1919082	Csl		PWY-5750	PMID: 16960184	IC		F			gene	10090	20101111	MGI
MGI	MGI:87879	Aco1		PWY-5750	PMID: 16960185	IC		F			gene	10090	20101111	MGI
MGI	MGI:87880	Aco2		PWY-5750	PMID: 16960186	IC		F			gene	10090	20101111	MGI
MGI	MGI:97828	Pygb		GLYCOCAT-PWY	PMID: 16960187	IC		F			gene	10090	20101111	MGI
MGI	MGI:97829	Pygl		GLYCOCAT-PWY	PMID: 16960188	IC		F			gene	10090	20101111	MGI
MGI	MGI:97830	Pygm		GLYCOCAT-PWY	PMID: 16960189	IC		F			gene	10090	20101111	MGI
MGI	MGI:97564	Pgm1		GLYCOCAT-PWY	PMID: 16960190	IC		F			gene	10090	20101111	MGI
MGI	MGI:1918224	Pgm2l1		GLYCOCAT-PWY	PMID: 16960191	IC		F			gene	10090	20101111	MGI
MGI	MGI:97565	Pgm2		GLYCOCAT-PWY	PMID: 16960192	IC		F			gene	10090	20101111	MGI
MGI	MGI:97566	Pgm3		GLYCOCAT-PWY	PMID: 16960193	IC		F			gene	10090	20101111	MGI
MGI	MGI:1925668	Pgm5		GLYCOCAT-PWY	PMID: 16960194	IC		F			gene	10090	20101111	MGI
MGI	MGI:1203495	Mgam		GLYCOCAT-PWY	PMID: 16960195	IC		F			gene	10090	20101111	MGI
MGI	MGI:1270854	Gck		GLYCOCAT-PWY	PMID: 16960196	IC		F			gene	10090	20101111	MGI
MGI	MGI:88020	Amy2a5		PWY-842	PMID: 16960197	IC		F			gene	10090	20101111	MGI
MGI	MGI:104548	Amy2a1		PWY-842	PMID: 16960198	IC		F			gene	10090	20101111	MGI
MGI	MGI:104547	Amy2b		PWY-842	PMID: 16960199	IC		F			gene	10090	20101111	MGI
MGI	MGI:88019	Amy1		PWY-842	PMID: 16960200	IC		F			gene	10090	20101111	MGI
MGI	MGI:1921435	Gbe1		PWY-842	PMID: 16960201	IC		F			gene	10090	20101111	MGI
MGI	MGI:97828	Pygb		PWY-842	PMID: 16960202	IC		F			gene	10090	20101111	MGI
MGI	MGI:97829	Pygl		PWY-842	PMID: 16960203	IC		F			gene	10090	20101111	MGI
MGI	MGI:97830	Pygm		PWY-842	PMID: 16960204	IC		F			gene	10090	20101111	MGI
MGI	MGI:1203495	Mgam		PWY-842	PMID: 16960205	IC		F			gene	10090	20101111	MGI
MGI	MGI:96840	Ltk		PWY-842	PMID: 16960206	IC		F			gene	10090	20101111	MGI
MGI	MGI:1315197	Hk2		PWY-842	PMID: 16960207	IC		F			gene	10090	20101111	MGI
MGI	MGI:96103	Hk1		PWY-842	PMID: 16960208	IC		F			gene	10090	20101111	MGI
MGI	MGI:2670962	Hk3		PWY-842	PMID: 16960209	IC		F			gene	10090	20101111	MGI
MGI	MGI:2384910	Hkdc1		PWY-842	PMID: 16960210	IC		F			gene	10090	20101111	MGI
MGI	MGI:97564	Pgm1		PWY-842	PMID: 16960211	IC		F			gene	10090	20101111	MGI
MGI	MGI:1918224	Pgm2l1		PWY-842	PMID: 16960212	IC		F			gene	10090	20101111	MGI
MGI	MGI:97565	Pgm2		PWY-842	PMID: 16960213	IC		F			gene	10090	20101111	MGI
MGI	MGI:97566	Pgm3		PWY-842	PMID: 16960214	IC		F			gene	10090	20101111	MGI
MGI	MGI:1925668	Pgm5		PWY-842	PMID: 16960215	IC		F			gene	10090	20101111	MGI
MGI	MGI:95797	Gpi1		GLUCONEO-PWY	PMID: 16960216	IC		F			gene	10090	20101111	MGI
MGI	MGI:95491	Fbp2		GLUCONEO-PWY	PMID: 16960217	IC		F			gene	10090	20101111	MGI
MGI	MGI:95492	Fbp1		GLUCONEO-PWY	PMID: 16960218	IC		F			gene	10090	20101111	MGI
MGI	MGI:1330236	Fbp3		GLUCONEO-PWY	PMID: 16960219	IC		F			gene	10090	20101111	MGI
MGI	MGI:87995	Aldob		GLUCONEO-PWY	PMID: 16960220	IC		F			gene	10090	20101111	MGI
MGI	MGI:87994	Aldoa		GLUCONEO-PWY	PMID: 16960221	IC		F			gene	10090	20101111	MGI
MGI	MGI:101863	Aldoc		GLUCONEO-PWY	PMID: 16960222	IC		F			gene	10090	20101111	MGI
MGI	MGI:1931052	Aldoart2		GLUCONEO-PWY	PMID: 16960223	IC		F			gene	10090	20101111	MGI
MGI	MGI:2447811	Aldoart1		GLUCONEO-PWY	PMID: 16960224	IC		F			gene	10090	20101111	MGI
MGI	MGI:95640	Gapdh		GLUCONEO-PWY	PMID: 16960225	IC		F			gene	10090	20101111	MGI
MGI	MGI:95653	Gapdhs		GLUCONEO-PWY	PMID: 16960226	IC		F			gene	10090	20101111	MGI
MGI	MGI:3647773	Gm6498		GLUCONEO-PWY	PMID: 16960227	IC		F			gene	10090	20101111	MGI
MGI	MGI:97563	Pgk2		GLUCONEO-PWY	PMID: 16960228	IC		F			gene	10090	20101111	MGI
MGI	MGI:97555	Pgk1		GLUCONEO-PWY	PMID: 16960229	IC		F			gene	10090	20101111	MGI
MGI	MGI:1933118	Pgam2		GLUCONEO-PWY	PMID: 16960230	IC		F			gene	10090	20101111	MGI
MGI	MGI:97552	Pgam1		GLUCONEO-PWY	PMID: 16960231	IC		F			gene	10090	20101111	MGI
MGI	MGI:95393	Eno1		GLUCONEO-PWY	PMID: 16960232	IC		F			gene	10090	20101111	MGI
MGI	MGI:95394	Eno2		GLUCONEO-PWY	PMID: 16960233	IC		F			gene	10090	20101111	MGI
MGI	MGI:95395	Eno3		GLUCONEO-PWY	PMID: 16960234	IC		F			gene	10090	20101111	MGI
MGI	MGI:2441717	6430537H07Rik		GLUCONEO-PWY	PMID: 16960235	IC		F			gene	10090	20101111	MGI
MGI	MGI:97050	Mdh2		GLUCONEO-PWY	PMID: 16960236	IC		F			gene	10090	20101111	MGI
MGI	MGI:2147351	Me2		GLUCONEO-PWY	PMID: 16960237	IC		F			gene	10090	20101111	MGI
MGI	MGI:97045	Mod2		GLUCONEO-PWY	PMID: 16960238	IC		F			gene	10090	20101111	MGI
MGI	MGI:1916679	Me3		GLUCONEO-PWY	PMID: 16960239	IC		F			gene	10090	20101111	MGI
MGI	MGI:97043	Me1		GLUCONEO-PWY	PMID: 16960240	IC		F			gene	10090	20101111	MGI
MGI	MGI:106639	Mthfr		PWY-6142	PMID: 16960241	IC		F			gene	10090	20101111	MGI
MGI	MGI:1915871	Mthfd2l		PWY-6142	PMID: 16960242	IC		F			gene	10090	20101111	MGI
MGI	MGI:1924836	Mthfd1l		PWY-6142	PMID: 16960243	IC		F			gene	10090	20101111	MGI
MGI	MGI:1342005	Mthfd1		PWY-6142	PMID: 16960244	IC		F			gene	10090	20101111	MGI
MGI	MGI:1338850	Mthfd2		PWY-6142	PMID: 16960245	IC		F			gene	10090	20101111	MGI
MGI	MGI:95797	Gpi1		PWY-6142	PMID: 16960246	IC		F			gene	10090	20101111	MGI
MGI	MGI:87995	Aldob		PWY-6142	PMID: 16960247	IC		F			gene	10090	20101111	MGI
MGI	MGI:87994	Aldoa		PWY-6142	PMID: 16960248	IC		F			gene	10090	20101111	MGI
MGI	MGI:101863	Aldoc		PWY-6142	PMID: 16960249	IC		F			gene	10090	20101111	MGI
MGI	MGI:1931052	Aldoart2		PWY-6142	PMID: 16960250	IC		F			gene	10090	20101111	MGI
MGI	MGI:2447811	Aldoart1		PWY-6142	PMID: 16960251	IC		F			gene	10090	20101111	MGI
MGI	MGI:98797	Tpi1		PWY-6142	PMID: 16960252	IC		F			gene	10090	20101111	MGI
MGI	MGI:1933118	Pgam2		PWY-6142	PMID: 16960253	IC		F			gene	10090	20101111	MGI
MGI	MGI:97552	Pgam1		PWY-6142	PMID: 16960254	IC		F			gene	10090	20101111	MGI
MGI	MGI:95393	Eno1		PWY-6142	PMID: 16960255	IC		F			gene	10090	20101111	MGI
MGI	MGI:95394	Eno2		PWY-6142	PMID: 16960256	IC		F			gene	10090	20101111	MGI
MGI	MGI:95395	Eno3		PWY-6142	PMID: 16960257	IC		F			gene	10090	20101111	MGI
MGI	MGI:2441717	6430537H07Rik		PWY-6142	PMID: 16960258	IC		F			gene	10090	20101111	MGI
MGI	MGI:97604	Pklr		PWY-6142	PMID: 16960259	IC		F			gene	10090	20101111	MGI
MGI	MGI:97591	Pkm2		PWY-6142	PMID: 16960260	IC		F			gene	10090	20101111	MGI
MGI	MGI:97520	Pcx		PWY-6142	PMID: 16960261	IC		F			gene	10090	20101111	MGI
MGI	MGI:1931322	Car13		PWY-6142	PMID: 16960262	IC		F			gene	10090	20101111	MGI
MGI	MGI:1344341	Car14		PWY-6142	PMID: 16960263	IC		F			gene	10090	20101111	MGI
MGI	MGI:1923709	Car12		PWY-6142	PMID: 16960264	IC		F			gene	10090	20101111	MGI
MGI	MGI:1096574	Car4		PWY-6142	PMID: 16960265	IC		F			gene	10090	20101111	MGI
MGI	MGI:1931324	Car15		PWY-6142	PMID: 16960266	IC		F			gene	10090	20101111	MGI
MGI	MGI:1926249	Car5b		PWY-6142	PMID: 16960267	IC		F			gene	10090	20101111	MGI
MGI	MGI:95730	Galk1		GALACTMETAB-PWY	PMID: 16960268	IC		F			gene	10090	20101111	MGI
MGI	MGI:1917226	Galk2		GALACTMETAB-PWY	PMID: 16960269	IC		F			gene	10090	20101111	MGI
MGI	MGI:95638	Galt		GALACTMETAB-PWY	PMID: 16960270	IC		F			gene	10090	20101111	MGI
MGI	MGI:1921496	Gale		GALACTMETAB-PWY	PMID: 16960271	IC		F			gene	10090	20101111	MGI
MGI	MGI:2183447	Ugp2		GALACTMETAB-PWY	PMID: 16960272	IC		F			gene	10090	20101111	MGI
MGI	MGI:2183447	Ugp2		P61-PWY	PMID: 16960273	IC		F			gene	10090	20101111	MGI
MGI	MGI:97564	Pgm1		P61-PWY	PMID: 16960274	IC		F			gene	10090	20101111	MGI
MGI	MGI:1918224	Pgm2l1		P61-PWY	PMID: 16960275	IC		F			gene	10090	20101111	MGI
MGI	MGI:97565	Pgm2		P61-PWY	PMID: 16960276	IC		F			gene	10090	20101111	MGI
MGI	MGI:97566	Pgm3		P61-PWY	PMID: 16960277	IC		F			gene	10090	20101111	MGI
MGI	MGI:1925668	Pgm5		P61-PWY	PMID: 16960278	IC		F			gene	10090	20101111	MGI
MGI	MGI:95730	Galk1		PWY-3821	PMID: 16960279	IC		F			gene	10090	20101111	MGI
MGI	MGI:1917226	Galk2		PWY-3821	PMID: 16960280	IC		F			gene	10090	20101111	MGI
MGI	MGI:1921496	Gale		PWY-3821	PMID: 16960281	IC		F			gene	10090	20101111	MGI
MGI	MGI:2183447	Ugp2		PWY-3821	PMID: 16960282	IC		F			gene	10090	20101111	MGI
MGI	MGI:1306785	Ugdh		PWY-3821	PMID: 16960283	IC		F			gene	10090	20101111	MGI
MGI	MGI:1306785	Ugdh		PWY-4821	PMID: 16960284	IC		F			gene	10090	20101111	MGI
MGI	MGI:1915133	Uxs1		PWY-4821	PMID: 16960285	IC		F			gene	10090	20101111	MGI
MGI	MGI:1270854	Gck		PWY-5661	PMID: 16960286	IC		F			gene	10090	20101111	MGI
MGI	MGI:97564	Pgm1		PWY-5661	PMID: 16960287	IC		F			gene	10090	20101111	MGI
MGI	MGI:1918224	Pgm2l1		PWY-5661	PMID: 16960288	IC		F			gene	10090	20101111	MGI
MGI	MGI:97565	Pgm2		PWY-5661	PMID: 16960289	IC		F			gene	10090	20101111	MGI
MGI	MGI:97566	Pgm3		PWY-5661	PMID: 16960290	IC		F			gene	10090	20101111	MGI
MGI	MGI:1925668	Pgm5		PWY-5661	PMID: 16960291	IC		F			gene	10090	20101111	MGI
MGI	MGI:1916071	Fuk		PWY-6	PMID: 16960292	IC		F			gene	10090	20101111	MGI
MGI	MGI:1922790	Fpgt		PWY-6	PMID: 16960293	IC		F			gene	10090	20101111	MGI
MGI	MGI:103227	Cmah		PWY-6144	PMID: 16960294	IC		F			gene	10090	20101111	MGI
MGI	MGI:1891112	Gmds		PWY-66	PMID: 16960295	IC		F			gene	10090	20101111	MGI
MGI	MGI:98857	Tsta3		PWY-66	PMID: 16960296	IC		F			gene	10090	20101111	MGI
MGI	MGI:95797	Gpi1		PWY-5657	PMID: 16960297	IC		F			gene	10090	20101111	MGI
MGI	MGI:97075	Mpi		PWY-5657	PMID: 16960298	IC		F			gene	10090	20101111	MGI
MGI	MGI:1353418	Pmm1		PWY-5657	PMID: 16960299	IC		F			gene	10090	20101111	MGI
MGI	MGI:1859214	Pmm2		PWY-5657	PMID: 16960300	IC		F			gene	10090	20101111	MGI
MGI	MGI:2660880	Gmppb		PWY-5657	PMID: 16960301	IC		F			gene	10090	20101111	MGI
MGI	MGI:1916330	Gmppa		PWY-5657	PMID: 16960302	IC		F			gene	10090	20101111	MGI
MGI	MGI:95797	Gpi1		PWY-5659	PMID: 16960303	IC		F			gene	10090	20101111	MGI
MGI	MGI:97075	Mpi		PWY-5659	PMID: 16960304	IC		F			gene	10090	20101111	MGI
MGI	MGI:1353418	Pmm1		PWY-5659	PMID: 16960305	IC		F			gene	10090	20101111	MGI
MGI	MGI:1859214	Pmm2		PWY-5659	PMID: 16960306	IC		F			gene	10090	20101111	MGI
MGI	MGI:2660880	Gmppb		PWY-5659	PMID: 16960307	IC		F			gene	10090	20101111	MGI
MGI	MGI:1916330	Gmppa		PWY-5659	PMID: 16960308	IC		F			gene	10090	20101111	MGI
MGI	MGI:1196396	Dpagt1		MANNOSYL-CHITO-DOLICHOL-BIOSYNTHESIS	PMID: 16960309	IC		F			gene	10090	20101111	MGI
MGI	MGI:3643902	Gnptab		MANNOSYL-CHITO-DOLICHOL-BIOSYNTHESIS	PMID: 16960310	IC		F			gene	10090	20101111	MGI
MGI	MGI:1914824	Alg13		MANNOSYL-CHITO-DOLICHOL-BIOSYNTHESIS	PMID: 16960311	IC		F			gene	10090	20101111	MGI
MGI	MGI:2384774	Alg1		MANNOSYL-CHITO-DOLICHOL-BIOSYNTHESIS	PMID: 16960312	IC		F			gene	10090	20101111	MGI
MGI	MGI:1914806	Pigm		MANNOSYL-CHITO-DOLICHOL-BIOSYNTHESIS	PMID: 16960313	IC		F			gene	10090	20101111	MGI
MGI	MGI:2385025	Alg12		MANNOSYL-CHITO-DOLICHOL-BIOSYNTHESIS	PMID: 16960314	IC		F			gene	10090	20101111	MGI
MGI	MGI:1098592	Alg3		MANNOSYL-CHITO-DOLICHOL-BIOSYNTHESIS	PMID: 16960315	IC		F			gene	10090	20101111	MGI
MGI	MGI:2444031	Alg6		MANNOSYL-CHITO-DOLICHOL-BIOSYNTHESIS	PMID: 16960316	IC		F			gene	10090	20101111	MGI
MGI	MGI:1330239	Dpm1		MANNOSYL-CHITO-DOLICHOL-BIOSYNTHESIS	PMID: 16960317	IC		F			gene	10090	20101111	MGI
MGI	MGI:1913498	Alg5		MANNOSYL-CHITO-DOLICHOL-BIOSYNTHESIS	PMID: 16960318	IC		F			gene	10090	20101111	MGI
MGI	MGI:1921435	Gbe1		GLYCOGENSYNTH-PWY	PMID: 16960319	IC		F			gene	10090	20101111	MGI
MGI	MGI:2183447	Ugp2		PWY-5067	PMID: 16960320	IC		F			gene	10090	20101111	MGI
MGI	MGI:1351614	Gyg		PWY-5067	PMID: 16960321	IC		F			gene	10090	20101111	MGI
MGI	MGI:101805	Gys1		PWY-5067	PMID: 16960322	IC		F			gene	10090	20101111	MGI
MGI	MGI:2385254	Gys2		PWY-5067	PMID: 16960323	IC		F			gene	10090	20101111	MGI
MGI	MGI:1921435	Gbe1		PWY-5067	PMID: 16960324	IC		F			gene	10090	20101111	MGI
MGI	MGI:95797	Gpi1		PWY-622	PMID: 16960325	IC		F			gene	10090	20101111	MGI
MGI	MGI:97564	Pgm1		PWY-622	PMID: 16960326	IC		F			gene	10090	20101111	MGI
MGI	MGI:1918224	Pgm2l1		PWY-622	PMID: 16960327	IC		F			gene	10090	20101111	MGI
MGI	MGI:97565	Pgm2		PWY-622	PMID: 16960328	IC		F			gene	10090	20101111	MGI
MGI	MGI:97566	Pgm3		PWY-622	PMID: 16960329	IC		F			gene	10090	20101111	MGI
MGI	MGI:1925668	Pgm5		PWY-622	PMID: 16960330	IC		F			gene	10090	20101111	MGI
MGI	MGI:1921435	Gbe1		PWY-622	PMID: 16960331	IC		F			gene	10090	20101111	MGI
MGI	MGI:95730	Galk1		COLANSYN-PWY	PMID: 16960332	IC		F			gene	10090	20101111	MGI
MGI	MGI:1917226	Galk2		COLANSYN-PWY	PMID: 16960333	IC		F			gene	10090	20101111	MGI
MGI	MGI:95638	Galt		COLANSYN-PWY	PMID: 16960334	IC		F			gene	10090	20101111	MGI
MGI	MGI:1921496	Gale		COLANSYN-PWY	PMID: 16960335	IC		F			gene	10090	20101111	MGI
MGI	MGI:2183447	Ugp2		COLANSYN-PWY	PMID: 16960336	IC		F			gene	10090	20101111	MGI
MGI	MGI:1306785	Ugdh		COLANSYN-PWY	PMID: 16960337	IC		F			gene	10090	20101111	MGI
MGI	MGI:98857	Tsta3		COLANSYN-PWY	PMID: 16960338	IC		F			gene	10090	20101111	MGI
MGI	MGI:1891112	Gmds		COLANSYN-PWY	PMID: 16960339	IC		F			gene	10090	20101111	MGI
MGI	MGI:1916330	Gmppa		COLANSYN-PWY	PMID: 16960340	IC		F			gene	10090	20101111	MGI
MGI	MGI:2660880	Gmppb		COLANSYN-PWY	PMID: 16960341	IC		F			gene	10090	20101111	MGI
MGI	MGI:1859214	Pmm2		COLANSYN-PWY	PMID: 16960342	IC		F			gene	10090	20101111	MGI
MGI	MGI:1353418	Pmm1		COLANSYN-PWY	PMID: 16960343	IC		F			gene	10090	20101111	MGI
MGI	MGI:97075	Mpi		COLANSYN-PWY	PMID: 16960344	IC		F			gene	10090	20101111	MGI
MGI	MGI:95797	Gpi1		COLANSYN-PWY	PMID: 16960345	IC		F			gene	10090	20101111	MGI
MGI	MGI:1315197	Hk2		MANGDPMET-PWY	PMID: 16960346	IC		F			gene	10090	20101111	MGI
MGI	MGI:96103	Hk1		MANGDPMET-PWY	PMID: 16960347	IC		F			gene	10090	20101111	MGI
MGI	MGI:2670962	Hk3		MANGDPMET-PWY	PMID: 16960348	IC		F			gene	10090	20101111	MGI
MGI	MGI:2384910	Hkdc1		MANGDPMET-PWY	PMID: 16960349	IC		F			gene	10090	20101111	MGI
MGI	MGI:2660880	Gmppb		MANGDPMET-PWY	PMID: 16960350	IC		F			gene	10090	20101111	MGI
MGI	MGI:1916330	Gmppa		MANGDPMET-PWY	PMID: 16960351	IC		F			gene	10090	20101111	MGI
MGI	MGI:1353418	Pmm1		MANGDPMET-PWY	PMID: 16960352	IC		F			gene	10090	20101111	MGI
MGI	MGI:1859214	Pmm2		MANGDPMET-PWY	PMID: 16960353	IC		F			gene	10090	20101111	MGI
MGI	MGI:97075	Mpi		MANGDPMET-PWY	PMID: 16960354	IC		F			gene	10090	20101111	MGI
MGI	MGI:1915230	Gnpda2		PWY-5514	PMID: 16960355	IC		F			gene	10090	20101111	MGI
MGI	MGI:1347054	Gnpda1		PWY-5514	PMID: 16960356	IC		F			gene	10090	20101111	MGI
MGI	MGI:1858963	Gnpnat1		PWY-5514	PMID: 16960357	IC		F			gene	10090	20101111	MGI
MGI	MGI:97566	Pgm3		PWY-5514	PMID: 16960358	IC		F			gene	10090	20101111	MGI
MGI	MGI:97564	Pgm1		PWY-5514	PMID: 16960359	IC		F			gene	10090	20101111	MGI
MGI	MGI:1334459	Uap1		PWY-5514	PMID: 16960360	IC		F			gene	10090	20101111	MGI
MGI	MGI:1921496	Gale		PWY-5514	PMID: 16960361	IC		F			gene	10090	20101111	MGI
MGI	MGI:1915841	Mocos		PWY-5963	PMID: 16960362	IC		F			gene	10090	20101111	MGI
MGI	MGI:87870	Acat1		PWY-922	PMID: 16960363	IC		F			gene	10090	20101111	MGI
MGI	MGI:87871	Acat2		PWY-922	PMID: 16960364	IC		F			gene	10090	20101111	MGI
MGI	MGI:101939	Hmgcs2		PWY-922	PMID: 16960365	IC		F			gene	10090	20101111	MGI
MGI	MGI:96159	Hmgcr		PWY-922	PMID: 16960366	IC		F			gene	10090	20101111	MGI
MGI	MGI:107592	Hmgcs1		PWY-922	PMID: 16960367	IC		F			gene	10090	20101111	MGI
MGI	MGI:107624	Mvk		PWY-922	PMID: 16960368	IC		F			gene	10090	20101111	MGI
MGI	MGI:1915853	Pmvk		PWY-922	PMID: 16960369	IC		F			gene	10090	20101111	MGI
MGI	MGI:2179327	Mvd		PWY-922	PMID: 16960370	IC		F			gene	10090	20101111	MGI
MGI	MGI:2442264	Idi1		PWY-922	PMID: 16960371	IC		F			gene	10090	20101111	MGI
MGI	MGI:2444315	Idi2		PWY-922	PMID: 16960372	IC		F			gene	10090	20101111	MGI
MGI	MGI:1915243	Nudt12		PWY-922	PMID: 16960373	IC		F			gene	10090	20101111	MGI
MGI	MGI:102891	Adcy7		PWY3DJ-1	PMID: 16960374	IC		F			gene	10090	20101111	MGI
MGI	MGI:99677	Adcy1		PWY3DJ-1	PMID: 16960375	IC		F			gene	10090	20101111	MGI
MGI	MGI:99675	Adcy3		PWY3DJ-1	PMID: 16960376	IC		F			gene	10090	20101111	MGI
MGI	MGI:99676	Adcy2		PWY3DJ-1	PMID: 16960377	IC		F			gene	10090	20101111	MGI
MGI	MGI:99674	Adcy4		PWY3DJ-1	PMID: 16960378	IC		F			gene	10090	20101111	MGI
MGI	MGI:1341110	Adcy8		PWY3DJ-1	PMID: 16960379	IC		F			gene	10090	20101111	MGI
MGI	MGI:87917	Adcy6		PWY3DJ-1	PMID: 16960380	IC		F			gene	10090	20101111	MGI
MGI	MGI:108450	Adcy9		PWY3DJ-1	PMID: 16960381	IC		F			gene	10090	20101111	MGI
MGI	MGI:99673	Adcy5		PWY3DJ-1	PMID: 16960382	IC		F			gene	10090	20101111	MGI
MGI	MGI:2660854	Adcy10		PWY3DJ-1	PMID: 16960383	IC		F			gene	10090	20101111	MGI
MGI	MGI:108449	Adcyap1r1		PWY3DJ-1	PMID: 16960384	IC		F			gene	10090	20101111	MGI
MGI	MGI:105094	Adcyap1		PWY3DJ-1	PMID: 16960385	IC		F			gene	10090	20101111	MGI
MGI	MGI:106321	Dock9		PWY3DJ-1	PMID: 16960386	IC		F			gene	10090	20101111	MGI
MGI	MGI:107236	Lsg1		PWY3DJ-1	PMID: 16960387	IC		F			gene	10090	20101111	MGI
MGI	MGI:1913941	Gapvd1		PWY3DJ-1	PMID: 16960388	IC		F			gene	10090	20101111	MGI
MGI	MGI:1914549	Dock7		PWY3DJ-1	PMID: 16960389	IC		F			gene	10090	20101111	MGI
MGI	MGI:1914789	Dock6		PWY3DJ-1	PMID: 16960390	IC		F			gene	10090	20101111	MGI
MGI	MGI:1921396	Dock8		PWY3DJ-1	PMID: 16960391	IC		F			gene	10090	20101111	MGI
MGI	MGI:2139309	Garnl3		PWY3DJ-1	PMID: 16960392	IC		F			gene	10090	20101111	MGI
MGI	MGI:2146320	Dock10		PWY3DJ-1	PMID: 16960393	IC		F			gene	10090	20101111	MGI
MGI	MGI:2429763	Dock3		PWY3DJ-1	PMID: 16960394	IC		F			gene	10090	20101111	MGI
MGI	MGI:2442040	G3bp2		PWY3DJ-1	PMID: 16960395	IC		F			gene	10090	20101111	MGI
MGI	MGI:3028623	Garnl4		PWY3DJ-1	PMID: 16960396	IC		F			gene	10090	20101111	MGI
MGI	MGI:2685015	Mtg1		PWY3DJ-1	PMID: 16960397	IC		F			gene	10090	20101111	MGI
MGI	MGI:1931050	Garnl1		PWY3DJ-1	PMID: 16960398	IC		F			gene	10090	20101111	MGI
MGI	MGI:2663075	Adap2		PWY3DJ-1	PMID: 16960399	IC		F			gene	10090	20101111	MGI
MGI	MGI:107771	Abr		PWY3DJ-1	PMID: 16960400	IC		F			gene	10090	20101111	MGI
MGI	MGI:1913937	Tbc1d15		PWY3DJ-1	PMID: 16960401	IC		F			gene	10090	20101111	MGI
MGI	MGI:2152936	Srgap1		PWY3DJ-1	PMID: 16960402	IC		F			gene	10090	20101111	MGI
MGI	MGI:1927469	Rgs17		PWY3DJ-1	PMID: 16960403	IC		F			gene	10090	20101111	MGI
MGI	MGI:105938	Rab5b		PWY3DJ-1	PMID: 16960404	IC		F			gene	10090	20101111	MGI
MGI	MGI:105933	Rab3ip		PWY3DJ-1	PMID: 16960405	IC		F			gene	10090	20101111	MGI
MGI	MGI:95780	Gnaz		PWY3DJ-1	PMID: 16960406	IC		F			gene	10090	20101111	MGI
MGI	MGI:95770	Gna15		PWY3DJ-1	PMID: 16960407	IC		F			gene	10090	20101111	MGI
MGI	MGI:95766	Gna11		PWY3DJ-1	PMID: 16960408	IC		F			gene	10090	20101111	MGI
MGI	MGI:3580016	Agap2		PWY3DJ-1	PMID: 16960409	IC		F			gene	10090	20101111	MGI
MGI	MGI:88141	Bcr		PWY3DJ-1	PMID: 16960410	IC		F			gene	10090	20101111	MGI
MGI	MGI:2143764	Arhgap9		PWY3DJ-1	PMID: 16960411	IC		F			gene	10090	20101111	MGI
MGI	MGI:1921160	Arhgap18		PWY3DJ-1	PMID: 16960412	IC		F			gene	10090	20101111	MGI
MGI	MGI:1096342	Rhoa		PWY3DJ-1	PMID: 16960413	IC		F			gene	10090	20101111	MGI
MGI	MGI:2149960	Rasa2		PWY3DJ-1	PMID: 16960414	IC		F			gene	10090	20101111	MGI
MGI	MGI:107283	Rab6b		PWY3DJ-1	PMID: 16960415	IC		F			gene	10090	20101111	MGI
MGI	MGI:1861441	Rab27a		PWY3DJ-1	PMID: 16960416	IC		F			gene	10090	20101111	MGI
MGI	MGI:1858202	Rab11a		PWY3DJ-1	PMID: 16960417	IC		F			gene	10090	20101111	MGI
MGI	MGI:2450166	Grit		PWY3DJ-1	PMID: 16960418	IC		F			gene	10090	20101111	MGI
MGI	MGI:101848	Gnb5		PWY3DJ-1	PMID: 16960419	IC		F			gene	10090	20101111	MGI
MGI	MGI:95778	Gnat1		PWY3DJ-1	PMID: 16960420	IC		F			gene	10090	20101111	MGI
MGI	MGI:95772	Gnai2		PWY3DJ-1	PMID: 16960421	IC		F			gene	10090	20101111	MGI
MGI	MGI:109547	Dnm2		PWY3DJ-1	PMID: 16960422	IC		F			gene	10090	20101111	MGI
MGI	MGI:1916882	Arhgef12		PWY3DJ-1	PMID: 16960423	IC		F			gene	10090	20101111	MGI
MGI	MGI:2449973	Tbc1d17		PWY3DJ-1	PMID: 16960424	IC		F			gene	10090	20101111	MGI
MGI	MGI:2673998	Snx26		PWY3DJ-1	PMID: 16960425	IC		F			gene	10090	20101111	MGI
MGI	MGI:1914172	Rras2		PWY3DJ-1	PMID: 16960426	IC		F			gene	10090	20101111	MGI
MGI	MGI:2141866	Ric8		PWY3DJ-1	PMID: 16960427	IC		F			gene	10090	20101111	MGI
MGI	MGI:1928370	Rhog		PWY3DJ-1	PMID: 16960428	IC		F			gene	10090	20101111	MGI
MGI	MGI:1917564	Rabep2		PWY3DJ-1	PMID: 16960429	IC		F			gene	10090	20101111	MGI
MGI	MGI:1917243	Chn2		PWY3DJ-1	PMID: 16960430	IC		F			gene	10090	20101111	MGI
MGI	MGI:99434	Arf5		PWY3DJ-1	PMID: 16960431	IC		F			gene	10090	20101111	MGI
MGI	MGI:1858600	Rasa4		PWY3DJ-1	PMID: 16960432	IC		F			gene	10090	20101111	MGI
MGI	MGI:2686373	Gm1527		PWY3DJ-1	PMID: 16960433	IC		F			gene	10090	20101111	MGI
MGI	MGI:98090	Pdc		PWY3DJ-1	PMID: 16960434	IC		F			gene	10090	20101111	MGI
MGI	MGI:94873	Pcbd1		PWY3DJ-35549	PMID: 16960435	IC		F			gene	10090	20101111	MGI
MGI	MGI:1919812	Pcbd2		PWY3DJ-35549	PMID: 16960436	IC		F			gene	10090	20101111	MGI
MGI	MGI:97836	Qdpr		PWY3DJ-35549	PMID: 16960437	IC		F			gene	10090	20101111	MGI
MGI	MGI:97371	Npr1		PWY3DJ-7	PMID: 16960438	IC		F			gene	10090	20101111	MGI
MGI	MGI:1860604	Gucy1b3		PWY3DJ-7	PMID: 16960439	IC		F			gene	10090	20101111	MGI
MGI	MGI:1926562	Gucy1a3		PWY3DJ-7	PMID: 16960440	IC		F			gene	10090	20101111	MGI
MGI	MGI:97372	Npr2		PWY3DJ-7	PMID: 16960441	IC		F			gene	10090	20101111	MGI
MGI	MGI:105123	Gucy2e		PWY3DJ-7	PMID: 16960442	IC		F			gene	10090	20101111	MGI
MGI	MGI:2660873	Gucy1b2		PWY3DJ-7	PMID: 16960443	IC		F			gene	10090	20101111	MGI
MGI	MGI:106025	Gucy2g		PWY3DJ-7	PMID: 16960444	IC		F			gene	10090	20101111	MGI
MGI	MGI:106903	Gucy2c		PWY3DJ-7	PMID: 16960445	IC		F			gene	10090	20101111	MGI
MGI	MGI:106030	Gucy2d		PWY3DJ-7	PMID: 16960446	IC		F			gene	10090	20101111	MGI
MGI	MGI:105119	Gucy2f		PWY3DJ-7	PMID: 16960447	IC		F			gene	10090	20101111	MGI
MGI	MGI:2660877	Gucy1a2		PWY3DJ-7	PMID: 16960448	IC		F			gene	10090	20101111	MGI
MGI	MGI:2651499	Pde5a		PWY3DJ-7	PMID: 16960449	IC		F			gene	10090	20101111	MGI
MGI	MGI:97525	Pde6b		PWY3DJ-7	PMID: 16960450	IC		F			gene	10090	20101111	MGI
MGI	MGI:1277179	Pde9a		PWY3DJ-7	PMID: 16960451	IC		F			gene	10090	20101111	MGI
MGI	MGI:97524	Pde6a		PWY3DJ-7	PMID: 16960452	IC		F			gene	10090	20101111	MGI
MGI	MGI:105956	Pde6c		PWY3DJ-7	PMID: 16960453	IC		F			gene	10090	20101111	MGI
MGI	MGI:2443731	Mat2a		SAM-PWY	PMID: 16960454	IC		F			gene	10090	20101111	MGI
MGI	MGI:88017	Mat1a		SAM-PWY	PMID: 16960455	IC		F			gene	10090	20101111	MGI
MGI	MGI:1913667	Mat2b		SAM-PWY	PMID: 16960456	IC		F			gene	10090	20101111	MGI
MGI	MGI:1915337	Dcakd		COA-PWY	PMID: 16960457	IC		F			gene	10090	20101111	MGI
MGI	MGI:1918993	Coasy		COA-PWY	PMID: 16960458	IC		F			gene	10090	20101111	MGI
MGI	G3DJ-560	Ppcdc		COA-PWY	PMID: 16960459	IC		F			gene	10090	20101111	MGI
MGI	MGI:1914062	Ppcdc		COA-PWY	PMID: 16960460	IC		F			gene	10090	20101111	MGI
MGI	MGI:1915237	Ppcs		COA-PWY	PMID: 16960461	IC		F			gene	10090	20101111	MGI
MGI	MGI:2387466	Pank4		COA-PWY	PMID: 16960462	IC		F			gene	10090	20101111	MGI
MGI	MGI:2387464	Pank3		COA-PWY	PMID: 16960463	IC		F			gene	10090	20101111	MGI
MGI	MGI:1922985	Pank1		COA-PWY	PMID: 16960464	IC		F			gene	10090	20101111	MGI
MGI	MGI:1921700	Pank2		COA-PWY	PMID: 16960465	IC		F			gene	10090	20101111	MGI
MGI	MGI:97776	Prps2		PWY0-1275	PMID: 16960466	IC		F			gene	10090	20101111	MGI
MGI	MGI:97775	Prps1		PWY0-1275	PMID: 16960467	IC		F			gene	10090	20101111	MGI
MGI	MGI:1922706	Prps1l1		PWY0-1275	PMID: 16960468	IC		F			gene	10090	20101111	MGI
MGI	MGI:1934604	Lias		PWY0-1275	PMID: 16960469	IC		F			gene	10090	20101111	MGI
MGI	MGI:1934604	Lias		PWY0-501	PMID: 16960470	IC		F			gene	10090	20101111	MGI
MGI	MGI:109279	Nnt		NADPHOS-DEPHOS-PWY	PMID: 16960471	IC		F			gene	10090	20101111	MGI
MGI	MGI:2183149	Nadk		NADPHOS-DEPHOS-PWY	PMID: 16960472	IC		F			gene	10090	20101111	MGI
MGI	MGI:1915243	Nudt12		NAD-BIOSYNTHESIS-II	PMID: 16960473	IC		F			gene	10090	20101111	MGI
MGI	MGI:87882	Acp2		NAD-BIOSYNTHESIS-II	PMID: 16960474	IC		F			gene	10090	20101111	MGI
MGI	MGI:1931010	Acp6		NAD-BIOSYNTHESIS-II	PMID: 16960475	IC		F			gene	10090	20101111	MGI
MGI	MGI:1928480	Acpp		NAD-BIOSYNTHESIS-II	PMID: 16960476	IC		F			gene	10090	20101111	MGI
MGI	MGI:87883	Acp5		NAD-BIOSYNTHESIS-II	PMID: 16960477	IC		F			gene	10090	20101111	MGI
MGI	MGI:87881	Acp1		NAD-BIOSYNTHESIS-II	PMID: 16960478	IC		F			gene	10090	20101111	MGI
MGI	MGI:2442444	Acpl2		NAD-BIOSYNTHESIS-II	PMID: 16960479	IC		F			gene	10090	20101111	MGI
MGI	MGI:2142121	C330005M16Rik		NAD-BIOSYNTHESIS-II	PMID: 16960480	IC		F			gene	10090	20101111	MGI
MGI	MGI:1916814	Itgb1bp3		NAD-BIOSYNTHESIS-II	PMID: 16960481	IC		F			gene	10090	20101111	MGI
MGI	MGI:1921330	Nmnat3		NAD-BIOSYNTHESIS-II	PMID: 16960482	IC		F			gene	10090	20101111	MGI
MGI	MGI:1913704	Nmnat1		NAD-BIOSYNTHESIS-II	PMID: 16960483	IC		F			gene	10090	20101111	MGI
MGI	MGI:2444155	Nmnat2		NAD-BIOSYNTHESIS-II	PMID: 16960484	IC		F			gene	10090	20101111	MGI
MGI	MGI:1929865	Nampt		NAD-BIOSYNTHESIS-III	PMID: 16960485	IC		F			gene	10090	20101111	MGI
MGI	MGI:2444155	Nmnat2		NAD-BIOSYNTHESIS-III	PMID: 16960486	IC		F			gene	10090	20101111	MGI
MGI	MGI:1913704	Nmnat1		NAD-BIOSYNTHESIS-III	PMID: 16960487	IC		F			gene	10090	20101111	MGI
MGI	MGI:1921330	Nmnat3		NAD-BIOSYNTHESIS-III	PMID: 16960488	IC		F			gene	10090	20101111	MGI
MGI	MGI:1914625	Qprt		NADSYN-PWY	PMID: 16960489	IC		F			gene	10090	20101111	MGI
MGI	MGI:1926164	Nadsyn1		NADSYN-PWY	PMID: 16960490	IC		F			gene	10090	20101111	MGI
MGI	MGI:2444155	Nmnat2		NADSYN-PWY	PMID: 16960491	IC		F			gene	10090	20101111	MGI
MGI	MGI:1913704	Nmnat1		NADSYN-PWY	PMID: 16960492	IC		F			gene	10090	20101111	MGI
MGI	MGI:1349444	Haao		NADSYN-PWY	PMID: 16960493	IC		F			gene	10090	20101111	MGI
MGI	MGI:1918039	Kynu		NADSYN-PWY	PMID: 16960494	IC		F			gene	10090	20101111	MGI
MGI	MGI:2138151	Kmo		NADSYN-PWY	PMID: 16960495	IC		F			gene	10090	20101111	MGI
MGI	MGI:95573	For5		NADSYN-PWY	PMID: 16960496	IC		F			gene	10090	20101111	MGI
MGI	MGI:95570	For1		NADSYN-PWY	PMID: 16960497	IC		F			gene	10090	20101111	MGI
MGI	MGI:95571	For3		NADSYN-PWY	PMID: 16960498	IC		F			gene	10090	20101111	MGI
MGI	MGI:95572	For4		NADSYN-PWY	PMID: 16960499	IC		F			gene	10090	20101111	MGI
MGI	MGI:2448704	Afmid		NADSYN-PWY	PMID: 16960500	IC		F			gene	10090	20101111	MGI
MGI	MGI:96416	Ido1		NADSYN-PWY	PMID: 16960501	IC		F			gene	10090	20101111	MGI
MGI	MGI:1928486	Tdo2		NADSYN-PWY	PMID: 16960502	IC		F			gene	10090	20101111	MGI
MGI	MGI:1913704	Nmnat1		PWY-5653	PMID: 16960503	IC		F			gene	10090	20101111	MGI
MGI	MGI:2444155	Nmnat2		PWY-5653	PMID: 16960504	IC		F			gene	10090	20101111	MGI
MGI	MGI:1926164	Nadsyn1		PWY-5653	PMID: 16960505	IC		F			gene	10090	20101111	MGI
MGI	MGI:1914625	Qprt		PWY-5653	PMID: 16960506	IC		F			gene	10090	20101111	MGI
MGI	MGI:2444155	Nmnat2		PWY3O-4106	PMID: 16960507	IC		F			gene	10090	20101111	MGI
MGI	MGI:1913704	Nmnat1		PWY3O-4106	PMID: 16960508	IC		F			gene	10090	20101111	MGI
MGI	MGI:1921330	Nmnat3		PWY3O-4106	PMID: 16960509	IC		F			gene	10090	20101111	MGI
MGI	MGI:1916814	Itgb1bp3		PWY3O-4106	PMID: 16960510	IC		F			gene	10090	20101111	MGI
MGI	MGI:1913704	Nmnat1		PYRNUCYC-PWY	PMID: 16960511	IC		F			gene	10090	20101111	MGI
MGI	MGI:2444155	Nmnat2		PYRNUCYC-PWY	PMID: 16960512	IC		F			gene	10090	20101111	MGI
MGI	MGI:1926164	Nadsyn1		PYRNUCYC-PWY	PMID: 16960513	IC		F			gene	10090	20101111	MGI
MGI	MGI:1915243	Nudt12		PYRNUCYC-PWY	PMID: 16960514	IC		F			gene	10090	20101111	MGI
MGI	MGI:2442664	Naprt1		PYRNUCYC-PWY	PMID: 16960515	IC		F			gene	10090	20101111	MGI
MGI	MGI:107474	Cd38		PYRNUCYC-PWY	PMID: 16960516	IC		F			gene	10090	20101111	MGI
MGI	MGI:105370	Bst1		PYRNUCYC-PWY	PMID: 16960517	IC		F			gene	10090	20101111	MGI
MGI	MGI:104888	Fdps		PWY-5123	PMID: 16960518	IC		F			gene	10090	20101111	MGI
MGI	MGI:1341724	Ggps1		PWY-5123	PMID: 16960519	IC		F			gene	10090	20101111	MGI
MGI	MGI:1861305	Fntb		PWY-5123	PMID: 16960520	IC		F			gene	10090	20101111	MGI
MGI	MGI:2442264	Idi1		PWY-5123	PMID: 16960521	IC		F			gene	10090	20101111	MGI
MGI	MGI:2444315	Idi2		PWY-5123	PMID: 16960522	IC		F			gene	10090	20101111	MGI
MGI	MGI:1915243	Nudt12		PWY-5123	PMID: 16960523	IC		F			gene	10090	20101111	MGI
MGI	MGI:1341724	Ggps1		PWY-5805	PMID: 16960524	IC		F			gene	10090	20101111	MGI
MGI	MGI:1861305	Fntb		PWY-5805	PMID: 16960525	IC		F			gene	10090	20101111	MGI
MGI	MGI:1918615	Pdss2		PWY-5805	PMID: 16960526	IC		F			gene	10090	20101111	MGI
MGI	MGI:98916	Urod		HEME-BIOSYNTHESIS-II	PMID: 16960527	IC		F			gene	10090	20101111	MGI
MGI	MGI:104968	Ppox		HEME-BIOSYNTHESIS-II	PMID: 16960528	IC		F			gene	10090	20101111	MGI
MGI	MGI:95513	Fech		HEME-BIOSYNTHESIS-II	PMID: 16960529	IC		F			gene	10090	20101111	MGI
MGI	MGI:104841	Cpox		HEME-BIOSYNTHESIS-II	PMID: 16960530	IC		F			gene	10090	20101111	MGI
MGI	MGI:98917	Uros		PWY-5920	PMID: 16960531	IC		F			gene	10090	20101111	MGI
MGI	MGI:96112	Hmbs		PWY-5920	PMID: 16960532	IC		F			gene	10090	20101111	MGI
MGI	MGI:96853	Alad		PWY-5920	PMID: 16960533	IC		F			gene	10090	20101111	MGI
MGI	MGI:87990	Alas2		PWY-5920	PMID: 16960534	IC		F			gene	10090	20101111	MGI
MGI	MGI:87989	Alas1		PWY-5920	PMID: 16960535	IC		F			gene	10090	20101111	MGI
MGI	MGI:104841	Cpox		PWY-5920	PMID: 16960536	IC		F			gene	10090	20101111	MGI
MGI	MGI:95513	Fech		PWY-5920	PMID: 16960537	IC		F			gene	10090	20101111	MGI
MGI	MGI:104968	Ppox		PWY-5920	PMID: 16960538	IC		F			gene	10090	20101111	MGI
MGI	MGI:98916	Urod		PWY-5920	PMID: 16960539	IC		F			gene	10090	20101111	MGI
MGI	MGI:1918957	Ubiad1		PWY-5870	PMID: 16960540	IC		F			gene	10090	20101111	MGI
MGI	MGI:101813	Coq3		PWY3O-19	PMID: 16960541	IC		F			gene	10090	20101111	MGI
MGI	MGI:95804	Gsr		GLUT-REDOX-PWY	PMID: 16960542	IC		F			gene	10090	20101111	MGI
MGI	MGI:104995	Gclm		GLUTATHIONESYN-PWY	PMID: 16960543	IC		F			gene	10090	20101111	MGI
MGI	MGI:104990	Gclc		GLUTATHIONESYN-PWY	PMID: 16960544	IC		F			gene	10090	20101111	MGI
MGI	MGI:95852	Gss		GLUTATHIONESYN-PWY	PMID: 16960545	IC		F			gene	10090	20101111	MGI
MGI	MGI:95852	Gss		PWY-4041	PMID: 16960546	IC		F			gene	10090	20101111	MGI
MGI	MGI:104990	Gclc		PWY-4041	PMID: 16960547	IC		F			gene	10090	20101111	MGI
MGI	MGI:104995	Gclm		PWY-4041	PMID: 16960548	IC		F			gene	10090	20101111	MGI
MGI	MGI:96749	Anpep		PWY-4041	PMID: 16960549	IC		F			gene	10090	20101111	MGI
MGI	MGI:1913385	Ggt7		PWY-4041	PMID: 16960550	IC		F			gene	10090	20101111	MGI
MGI	MGI:1346063	Ggt5		PWY-4041	PMID: 16960551	IC		F			gene	10090	20101111	MGI
MGI	MGI:95706	Ggt1		PWY-4041	PMID: 16960552	IC		F			gene	10090	20101111	MGI
MGI	MGI:1351863	Ggt2		PWY-4041	PMID: 16960553	IC		F			gene	10090	20101111	MGI
MGI	MGI:1918772	Ggt6		PWY-4041	PMID: 16960554	IC		F			gene	10090	20101111	MGI
MGI	MGI:1922725	Oplah		PWY-4041	PMID: 16960555	IC		F			gene	10090	20101111	MGI
MGI	MGI:95700	Ggct		PWY-4041	PMID: 16960556	IC		F			gene	10090	20101111	MGI
MGI	MGI:1914555	Gpx7		PWY-4081	PMID: 16960557	IC		F			gene	10090	20101111	MGI
MGI	MGI:104887	Gpx1		PWY-4081	PMID: 16960558	IC		F			gene	10090	20101111	MGI
MGI	MGI:105102	Gpx3		PWY-4081	PMID: 16960559	IC		F			gene	10090	20101111	MGI
MGI	MGI:106609	Gpx2		PWY-4081	PMID: 16960560	IC		F			gene	10090	20101111	MGI
MGI	MGI:1922762	Gpx6		PWY-4081	PMID: 16960561	IC		F			gene	10090	20101111	MGI
MGI	MGI:104886	Gpx5		PWY-4081	PMID: 16960562	IC		F			gene	10090	20101111	MGI
MGI	MGI:1916840	Gpx8		PWY-4081	PMID: 16960563	IC		F			gene	10090	20101111	MGI
MGI	MGI:104767	Gpx4		PWY-4081	PMID: 16960564	IC		F			gene	10090	20101111	MGI
MGI	MGI:95804	Gsr		PWY-4081	PMID: 16960565	IC		F			gene	10090	20101111	MGI
MGI	MGI:1354175	Txnrd1		THIOREDOX-PWY	PMID: 16960566	IC		F			gene	10090	20101111	MGI
MGI	MGI:1347023	Txnrd2		THIOREDOX-PWY	PMID: 16960567	IC		F			gene	10090	20101111	MGI
MGI	MGI:2386711	Txnrd3		THIOREDOX-PWY	PMID: 16960568	IC		F			gene	10090	20101111	MGI
MGI	MGI:1338783	Pts		PWY-5663	PMID: 16960569	IC		F			gene	10090	20101111	MGI
MGI	MGI:95675	Gch1		PWY-5663	PMID: 16960570	IC		F			gene	10090	20101111	MGI
MGI	MGI:103078	Spr		PWY-5663	PMID: 16960571	IC		F			gene	10090	20101111	MGI
MGI	MGI:1338783	Pts		PWY-5664	PMID: 16960572	IC		F			gene	10090	20101111	MGI
MGI	MGI:95675	Gch1		PWY-5664	PMID: 16960573	IC		F			gene	10090	20101111	MGI
MGI	MGI:103078	Spr		PWY-5664	PMID: 16960574	IC		F			gene	10090	20101111	MGI
MGI	MGI:87989	Alas1		PWY-5189	PMID: 16960575	IC		F			gene	10090	20101111	MGI
MGI	MGI:87990	Alas2		PWY-5189	PMID: 16960576	IC		F			gene	10090	20101111	MGI
MGI	MGI:96853	Alad		PWY-5189	PMID: 16960577	IC		F			gene	10090	20101111	MGI
MGI	MGI:96112	Hmbs		PWY-5189	PMID: 16960578	IC		F			gene	10090	20101111	MGI
MGI	MGI:98917	Uros		PWY-5189	PMID: 16960579	IC		F			gene	10090	20101111	MGI
MGI	MGI:1098274	Cyp27b1		PWY-6076	PMID: 16960580	IC		F			gene	10090	20101111	MGI
MGI	MGI:1914688	Rfk		PWY3DJ-81	PMID: 16960581	IC		F			gene	10090	20101111	MGI
MGI	MGI:2443030	Flad1		PWY3DJ-81	PMID: 16960582	IC		F			gene	10090	20101111	MGI
MGI	MGI:97370	Enpp1		PWY3DJ-81	PMID: 16960583	IC		F			gene	10090	20101111	MGI
MGI	MGI:1353434	Gulo		PWY3DJ-35471	PMID: 16960584	IC		F			gene	10090	20101111	MGI
MGI	MGI:1929955	Akr1a4		PWY3DJ-35471	PMID: 16960585	IC		F			gene	10090	20101111	MGI
MGI	MGI:1306785	Ugdh		PWY3DJ-35471	PMID: 16960586	IC		F			gene	10090	20101111	MGI
MGI	MGI:2183447	Ugp2		PWY3DJ-35471	PMID: 16960587	IC		F			gene	10090	20101111	MGI
MGI	MGI:108024	Rgn		PWY3DJ-35471	PMID: 16960588	IC		F			gene	10090	20101111	MGI
MGI	MGI:1924947	Mmab		PWY-6268	PMID: 16960589	IC		F			gene	10090	20101111	MGI
MGI	MGI:1914688	Rfk		RIBOSYN2-PWY	PMID: 16960590	IC		F			gene	10090	20101111	MGI
MGI	MGI:2443030	Flad1		RIBOSYN2-PWY	PMID: 16960591	IC		F			gene	10090	20101111	MGI
MGI	MGI:94890	Dhfr		1CMET2-PWY	PMID: 16960592	IC		F			gene	10090	20101111	MGI
MGI	MGI:1277989	Shmt2		1CMET2-PWY	PMID: 16960593	IC		F			gene	10090	20101111	MGI
MGI	MGI:98299	Shmt1		1CMET2-PWY	PMID: 16960594	IC		F			gene	10090	20101111	MGI
MGI	MGI:1338850	Mthfd2		1CMET2-PWY	PMID: 16960595	IC		F			gene	10090	20101111	MGI
MGI	MGI:1342005	Mthfd1		1CMET2-PWY	PMID: 16960596	IC		F			gene	10090	20101111	MGI
MGI	MGI:1924836	Mthfd1l		1CMET2-PWY	PMID: 16960597	IC		F			gene	10090	20101111	MGI
MGI	MGI:1915871	Mthfd2l		1CMET2-PWY	PMID: 16960598	IC		F			gene	10090	20101111	MGI
MGI	MGI:1341155	Gldc		1CMET2-PWY	PMID: 16960599	IC		F			gene	10090	20101111	MGI
MGI	MGI:106639	Mthfr		1CMET2-PWY	PMID: 16960600	IC		F			gene	10090	20101111	MGI
MGI	MGI:894292	Mtr		1CMET2-PWY	PMID: 16960601	IC		F			gene	10090	20101111	MGI
MGI	MGI:98878	Tyms		1CMET2-PWY	PMID: 16960602	IC		F			gene	10090	20101111	MGI
MGI	MGI:1342005	Mthfd1		PWY-2161	PMID: 16960603	IC		F			gene	10090	20101111	MGI
MGI	MGI:1924836	Mthfd1l		PWY-2161	PMID: 16960604	IC		F			gene	10090	20101111	MGI
MGI	MGI:1277989	Shmt2		PWY-2161	PMID: 16960605	IC		F			gene	10090	20101111	MGI
MGI	MGI:98299	Shmt1		PWY-2161	PMID: 16960606	IC		F			gene	10090	20101111	MGI
MGI	MGI:95576	Fpgs		PWY-2161	PMID: 16960607	IC		F			gene	10090	20101111	MGI
MGI	MGI:1329035	Ggh		PWY-2161B	PMID: 16960608	IC		F			gene	10090	20101111	MGI
MGI	MGI:1858193	Folh1		PWY-2161B	PMID: 16960609	IC		F			gene	10090	20101111	MGI
MGI	MGI:95576	Fpgs		PWY-2161B	PMID: 16960610	IC		F			gene	10090	20101111	MGI
MGI	MGI:1277989	Shmt2		PWY-2201	PMID: 16960611	IC		F			gene	10090	20101111	MGI
MGI	MGI:98299	Shmt1		PWY-2201	PMID: 16960612	IC		F			gene	10090	20101111	MGI
MGI	MGI:1342005	Mthfd1		PWY-2201	PMID: 16960613	IC		F			gene	10090	20101111	MGI
MGI	MGI:1924836	Mthfd1l		PWY-2201	PMID: 16960614	IC		F			gene	10090	20101111	MGI
MGI	MGI:1915871	Mthfd2l		PWY-2201	PMID: 16960615	IC		F			gene	10090	20101111	MGI
MGI	MGI:1341155	Gldc		PWY-2201	PMID: 16960616	IC		F			gene	10090	20101111	MGI
MGI	MGI:894292	Mtr		PWY-2201	PMID: 16960617	IC		F			gene	10090	20101111	MGI
MGI	MGI:106639	Mthfr		PWY-2201	PMID: 16960618	IC		F			gene	10090	20101111	MGI
MGI	MGI:1338850	Mthfd2		PWY-2201	PMID: 16960619	IC		F			gene	10090	20101111	MGI
MGI	MGI:2679252	Mthfsd		PWY-2201	PMID: 16960620	IC		F			gene	10090	20101111	MGI
MGI	MGI:1340032	Mthfs		PWY-2201	PMID: 16960621	IC		F			gene	10090	20101111	MGI
MGI	MGI:94890	Dhfr		PWY-3841	PMID: 16960622	IC		F			gene	10090	20101111	MGI
MGI	MGI:1341155	Gldc		PWY-3841	PMID: 16960623	IC		F			gene	10090	20101111	MGI
MGI	MGI:1915871	Mthfd2l		PWY-3841	PMID: 16960624	IC		F			gene	10090	20101111	MGI
MGI	MGI:1338850	Mthfd2		PWY-3841	PMID: 16960625	IC		F			gene	10090	20101111	MGI
MGI	MGI:1342005	Mthfd1		PWY-3841	PMID: 16960626	IC		F			gene	10090	20101111	MGI
MGI	MGI:1924836	Mthfd1l		PWY-3841	PMID: 16960627	IC		F			gene	10090	20101111	MGI
MGI	MGI:106639	Mthfr		PWY-3841	PMID: 16960628	IC		F			gene	10090	20101111	MGI
MGI	MGI:98878	Tyms		PWY-3841	PMID: 16960629	IC		F			gene	10090	20101111	MGI
MGI	MGI:2679252	Mthfsd		PWY-3841	PMID: 16960630	IC		F			gene	10090	20101111	MGI
MGI	MGI:1340032	Mthfs		PWY-3841	PMID: 16960631	IC		F			gene	10090	20101111	MGI
MGI	MGI:98299	Shmt1		PWY-3841	PMID: 16960632	IC		F			gene	10090	20101111	MGI
MGI	MGI:1277989	Shmt2		PWY-3841	PMID: 16960633	IC		F			gene	10090	20101111	MGI
MGI	MGI:894292	Mtr		PWY-3841	PMID: 16960634	IC		F			gene	10090	20101111	MGI
MGI	MGI:2144151	Pnpo		PLPSAL-PWY	PMID: 16960635	IC		F			gene	10090	20101111	MGI
MGI	MGI:1351869	Pdxk		PLPSAL-PWY	PMID: 16960636	IC		F			gene	10090	20101111	MGI
MGI	MGI:96090	Asmt		PWY-6030	PMID: 16960637	IC		F			gene	10090	20101111	MGI
MGI	MGI:1328365	Aanat		PWY-6030	PMID: 16960638	IC		F			gene	10090	20101111	MGI
MGI	MGI:94876	Ddc		PWY-6030	PMID: 16960639	IC		F			gene	10090	20101111	MGI
MGI	MGI:98796	Tph1		PWY-6030	PMID: 16960640	IC		F			gene	10090	20101111	MGI
MGI	MGI:2651811	Tph2		PWY-6030	PMID: 16960641	IC		F			gene	10090	20101111	MGI
MGI	MGI:88582	Cyp11a1		PWY3DJ-2	PMID: 16960642	IC		F			gene	10090	20101111	MGI
MGI	MGI:103224	Fdx1		PWY3DJ-2	PMID: 16960643	IC		F			gene	10090	20101111	MGI
MGI	MGI:88586	Cyp17a1		PWY3DJ-2	PMID: 16960644	IC		F			gene	10090	20101111	MGI
MGI	MGI:96233	Hsd3b1		PWY3DJ-2	PMID: 16960645	IC		F			gene	10090	20101111	MGI
MGI	MGI:88587	Cyp19a1		PWY3DJ-2	PMID: 16960646	IC		F			gene	10090	20101111	MGI
MGI	MGI:1096386	Hsd17b2		PWY3DJ-2	PMID: 16960647	IC		F			gene	10090	20101111	MGI
MGI	MGI:105077	Hsd17b1		PWY3DJ-2	PMID: 16960648	IC		F			gene	10090	20101111	MGI
MGI	MGI:1330808	Hsd17b7		PWY3DJ-2	PMID: 16960649	IC		F			gene	10090	20101111	MGI
MGI	MGI:2149821	Hsd17b11		PWY3DJ-2	PMID: 16960650	IC		F			gene	10090	20101111	MGI
MGI	MGI:1926967	Hsd17b12		PWY3DJ-2	PMID: 16960651	IC		F			gene	10090	20101111	MGI
MGI	MGI:98431	Sult1e1		PWY3DJ-2	PMID: 16960652	IC		F			gene	10090	20101111	MGI
MGI	MGI:109598	Hsd3b6		PWY3DJ-2	PMID: 16960653	IC		F			gene	10090	20101111	MGI
MGI	MGI:97798	Ptgs2		PWY3DJ-35583	PMID: 16960654	IC		F			gene	10090	20101111	MGI
MGI	MGI:97797	Ptgs1		PWY3DJ-35583	PMID: 16960655	IC		F			gene	10090	20101111	MGI
MGI	MGI:1097156	Ptgis		PWY3DJ-35583	PMID: 16960656	IC		F			gene	10090	20101111	MGI
MGI	MGI:98497	Tbxas1		PWY3DJ-35583	PMID: 16960657	IC		F			gene	10090	20101111	MGI
MGI	MGI:1859384	Ptgds2		PWY3DJ-35583	PMID: 16960658	IC		F			gene	10090	20101111	MGI
MGI	MGI:108085	Hpgd		PWY3DJ-35583	PMID: 16960659	IC		F			gene	10090	20101111	MGI
MGI	MGI:99261	Ptgds		PWY3DJ-35583	PMID: 16960660	IC		F			gene	10090	20101111	MGI
MGI	MGI:1917592	Ptges2		PWY3DJ-35583	PMID: 16960661	IC		F			gene	10090	20101111	MGI
MGI	MGI:1927593	Ptges		PWY3DJ-35583	PMID: 16960662	IC		F			gene	10090	20101111	MGI
MGI	MGI:1929282	Ptges3		PWY3DJ-35583	PMID: 16960663	IC		F			gene	10090	20101111	MGI
MGI	MGI:1933427	Akr1c6		PWY3DJ-35583	PMID: 16960664	IC		F			gene	10090	20101111	MGI
MGI	MGI:88582	Cyp11a1		PWY3DJ-4	PMID: 16960665	IC		F			gene	10090	20101111	MGI
MGI	MGI:103224	Fdx1		PWY3DJ-4	PMID: 16960666	IC		F			gene	10090	20101111	MGI
MGI	MGI:96233	Hsd3b1		PWY3DJ-4	PMID: 16960667	IC		F			gene	10090	20101111	MGI
MGI	MGI:96235	Hsd3b3		PWY3DJ-4	PMID: 16960668	IC		F			gene	10090	20101111	MGI
MGI	MGI:88591	Cyp21a1		PWY3DJ-4	PMID: 16960669	IC		F			gene	10090	20101111	MGI
MGI	MGI:88583	Cyp11b1		PWY3DJ-4	PMID: 16960670	IC		F			gene	10090	20101111	MGI
MGI	MGI:2140356	H6pd		PWY3DJ-4	PMID: 16960671	IC		F			gene	10090	20101111	MGI
MGI	MGI:98796	Tph1		PWY3DJ-5	PMID: 16960672	IC		F			gene	10090	20101111	MGI
MGI	MGI:2651811	Tph2		PWY3DJ-5	PMID: 16960673	IC		F			gene	10090	20101111	MGI
MGI	MGI:94876	Ddc		PWY3DJ-5	PMID: 16960674	IC		F			gene	10090	20101111	MGI
MGI	MGI:1328365	Aanat		PWY3DJ-5	PMID: 16960675	IC		F			gene	10090	20101111	MGI
MGI	MGI:96090	Asmt		PWY3DJ-5	PMID: 16960676	IC		F			gene	10090	20101111	MGI
MGI	MGI:88582	Cyp11a1		PWY3DJ-8	PMID: 16960677	IC		F			gene	10090	20101111	MGI
MGI	MGI:103224	Fdx1		PWY3DJ-8	PMID: 16960678	IC		F			gene	10090	20101111	MGI
MGI	MGI:88586	Cyp17a1		PWY3DJ-8	PMID: 16960679	IC		F			gene	10090	20101111	MGI
MGI	MGI:96233	Hsd3b1		PWY3DJ-8	PMID: 16960680	IC		F			gene	10090	20101111	MGI
MGI	MGI:96235	Hsd3b3		PWY3DJ-8	PMID: 16960681	IC		F			gene	10090	20101111	MGI
MGI	MGI:1330808	Hsd17b7		PWY3DJ-8	PMID: 16960682	IC		F			gene	10090	20101111	MGI
MGI	MGI:107177	Hsd17b3		PWY3DJ-8	PMID: 16960683	IC		F			gene	10090	20101111	MGI
MGI	MGI:109598	Hsd3b6		PWY3DJ-8	PMID: 16960684	IC		F			gene	10090	20101111	MGI
MGI	MGI:94876	Ddc		PWY66-301	PMID: 16960685	IC		F			gene	10090	20101111	MGI
MGI	MGI:98735	Th		PWY66-301	PMID: 16960686	IC		F			gene	10090	20101111	MGI
MGI	MGI:94864	Dbh		PWY66-301	PMID: 16960687	IC		F			gene	10090	20101111	MGI
MGI	MGI:2388042	Moxd2		PWY66-301	PMID: 16960688	IC		F			gene	10090	20101111	MGI
MGI	MGI:1921582	Moxd1		PWY66-301	PMID: 16960689	IC		F			gene	10090	20101111	MGI
MGI	MGI:97724	Pnmt		PWY66-301	PMID: 16960690	IC		F			gene	10090	20101111	MGI
MGI	MGI:95485	Fasn		PWY-5142	PMID: 16960691	IC		F			gene	10090	20101111	MGI
MGI	MGI:2444086	Acsm5		PWY-5143	PMID: 16960692	IC		F			gene	10090	20101111	MGI
MGI	MGI:2681844	Acsm4		PWY-5143	PMID: 16960693	IC		F			gene	10090	20101111	MGI
MGI	MGI:99538	Acsm3		PWY-5143	PMID: 16960694	IC		F			gene	10090	20101111	MGI
MGI	MGI:2385289	Acsm2		PWY-5143	PMID: 16960695	IC		F			gene	10090	20101111	MGI
MGI	MGI:2152200	Acsm1		PWY-5143	PMID: 16960696	IC		F			gene	10090	20101111	MGI
MGI	MGI:1921455	Acsl3		PWY-5143	PMID: 16960697	IC		F			gene	10090	20101111	MGI
MGI	MGI:2385656	Acsbg1		PWY-5143	PMID: 16960698	IC		F			gene	10090	20101111	MGI
MGI	MGI:894291	Acsl6		PWY-5143	PMID: 16960699	IC		F			gene	10090	20101111	MGI
MGI	MGI:1919129	Acsl5		PWY-5143	PMID: 16960700	IC		F			gene	10090	20101111	MGI
MGI	MGI:1354713	Acsl4		PWY-5143	PMID: 16960701	IC		F			gene	10090	20101111	MGI
MGI	MGI:1347099	Slc27a2		PWY-5143	PMID: 16960702	IC		F			gene	10090	20101111	MGI
MGI	MGI:3587728	Acsbg2		PWY-5143	PMID: 16960703	IC		F			gene	10090	20101111	MGI
MGI	MGI:2158201	Acot8		PWY-5148	PMID: 16960704	IC		F			gene	10090	20101111	MGI
MGI	MGI:1917275	Acot7		PWY-5148	PMID: 16960705	IC		F			gene	10090	20101111	MGI
MGI	MGI:1349396	Acot1		PWY-5148	PMID: 16960706	IC		F			gene	10090	20101111	MGI
MGI	MGI:2159605	Acot2		PWY-5148	PMID: 16960707	IC		F			gene	10090	20101111	MGI
MGI	MGI:2159619	Acot3		PWY-5148	PMID: 16960708	IC		F			gene	10090	20101111	MGI
MGI	MGI:2159621	Acot4		PWY-5148	PMID: 16960709	IC		F			gene	10090	20101111	MGI
MGI	MGI:2384969	Acot5		PWY-5148	PMID: 16960710	IC		F			gene	10090	20101111	MGI
MGI	MGI:1921287	Acot6		PWY-5148	PMID: 16960711	IC		F			gene	10090	20101111	MGI
MGI	MGI:1928940	Acot10		PWY-5148	PMID: 16960712	IC		F			gene	10090	20101111	MGI
MGI	MGI:1928939	Acot9		PWY-5148	PMID: 16960713	IC		F			gene	10090	20101111	MGI
MGI	MGI:2139018	Olah		PWY-5148	PMID: 16960714	IC		F			gene	10090	20101111	MGI
MGI	MGI:3045345	Awat2		PWY-5884	PMID: 16960715	IC		F			gene	10090	20101111	MGI
MGI	MGI:3588200	Awat1		PWY-5884	PMID: 16960716	IC		F			gene	10090	20101111	MGI
MGI	MGI:1915050	Dgat2		PWY-5885	PMID: 16960717	IC		F			gene	10090	20101111	MGI
MGI	MGI:1333825	Dgat1		PWY-5885	PMID: 16960718	IC		F			gene	10090	20101111	MGI
MGI	MGI:894646	Hlcs		PWY0-1264	PMID: 16960719	IC		F			gene	10090	20101111	MGI
MGI	MGI:108451	Acaca		PWY0-1264	PMID: 16960720	IC		F			gene	10090	20101111	MGI
MGI	MGI:2140940	Acacb		PWY0-1264	PMID: 16960721	IC		F			gene	10090	20101111	MGI
MGI	MGI:98325	Smpd1		PWY3DJ-11281	PMID: 16960722	IC		F			gene	10090	20101111	MGI
MGI	MGI:1927578	Smpd3		PWY3DJ-11281	PMID: 16960723	IC		F			gene	10090	20101111	MGI
MGI	MGI:1278330	Smpd2		PWY3DJ-11281	PMID: 16960724	IC		F			gene	10090	20101111	MGI
MGI	MGI:3027917	Enpp7		PWY3DJ-11281	PMID: 16960725	IC		F			gene	10090	20101111	MGI
MGI	MGI:1924876	Smpd4		PWY3DJ-11281	PMID: 16960726	IC		F			gene	10090	20101111	MGI
MGI	MGI:2682634	Enpp4		PWY3DJ-11281	PMID: 16960727	IC		F			gene	10090	20101111	MGI
MGI	MGI:2444110	Sgms1		PWY3DJ-11281	PMID: 16960728	IC		F			gene	10090	20101111	MGI
MGI	MGI:1921692	Sgms2		PWY3DJ-11281	PMID: 16960729	IC		F			gene	10090	20101111	MGI
MGI	MGI:1316649	Sphk1		PWY3DJ-11470	PMID: 16960730	IC		F			gene	10090	20101111	MGI
MGI	MGI:1861380	Sphk2		PWY3DJ-11470	PMID: 16960731	IC		F			gene	10090	20101111	MGI
MGI	MGI:1261415	Sgpl1		PWY3DJ-11470	PMID: 16960732	IC		F			gene	10090	20101111	MGI
MGI	MGI:2135760	Sgpp1		PWY3DJ-11470	PMID: 16960733	IC		F			gene	10090	20101111	MGI
MGI	MGI:1914353	Ptgr1		PWY3DJ-11470	PMID: 16960734	IC		F			gene	10090	20101111	MGI
MGI	MGI:1277124	Asah1		PWY3DJ-11470	PMID: 16960735	IC		F			gene	10090	20101111	MGI
MGI	MGI:2181962	Acer1		PWY3DJ-11470	PMID: 16960736	IC		F			gene	10090	20101111	MGI
MGI	MGI:1859310	Asah2		PWY3DJ-11470	PMID: 16960737	IC		F			gene	10090	20101111	MGI
MGI	MGI:1920932	Acer2		PWY3DJ-11470	PMID: 16960738	IC		F			gene	10090	20101111	MGI
MGI	MGI:2444678	Sptlc3		PWY3DJ-12	PMID: 16960739	IC		F			gene	10090	20101111	MGI
MGI	MGI:108074	Sptlc2		PWY3DJ-12	PMID: 16960740	IC		F			gene	10090	20101111	MGI
MGI	MGI:1099431	Sptlc1		PWY3DJ-12	PMID: 16960741	IC		F			gene	10090	20101111	MGI
MGI	MGI:1918000	Kdsr		PWY3DJ-12	PMID: 16960742	IC		F			gene	10090	20101111	MGI
MGI	MGI:1919199	Lass5		PWY3DJ-12	PMID: 16960743	IC		F			gene	10090	20101111	MGI
MGI	MGI:2136690	Lass1		PWY3DJ-12	PMID: 16960744	IC		F			gene	10090	20101111	MGI
MGI	MGI:1924143	Lass2		PWY3DJ-12	PMID: 16960745	IC		F			gene	10090	20101111	MGI
MGI	MGI:2681008	Lass3		PWY3DJ-12	PMID: 16960746	IC		F			gene	10090	20101111	MGI
MGI	MGI:1914510	Lass4		PWY3DJ-12	PMID: 16960747	IC		F			gene	10090	20101111	MGI
MGI	MGI:2442564	Lass6		PWY3DJ-12	PMID: 16960748	IC		F			gene	10090	20101111	MGI
MGI	MGI:1917309	Degs2		PWY3DJ-12	PMID: 16960749	IC		F			gene	10090	20101111	MGI
MGI	MGI:87870	Acat1		PWY3FA-941	PMID: 16960750	IC		F			gene	10090	20101111	MGI
MGI	MGI:87871	Acat2		PWY3FA-941	PMID: 16960751	IC		F			gene	10090	20101111	MGI
MGI	MGI:101939	Hmgcs2		PWY3FA-941	PMID: 16960752	IC		F			gene	10090	20101111	MGI
MGI	MGI:107592	Hmgcs1		PWY3FA-941	PMID: 16960753	IC		F			gene	10090	20101111	MGI
MGI	MGI:96158	Hmgcl		PWY3FA-941	PMID: 16960754	IC		F			gene	10090	20101111	MGI
MGI	MGI:2446108	Hmgcll1		PWY3FA-941	PMID: 16960755	IC		F			gene	10090	20101111	MGI
MGI	MGI:1917022	Bdh2		PWY3FA-941	PMID: 16960756	IC		F			gene	10090	20101111	MGI
MGI	MGI:1919161	Bdh1		PWY3FA-941	PMID: 16960757	IC		F			gene	10090	20101111	MGI
MGI	MGI:2444678	Sptlc3		SPHINGOLIPID-SYN-PWY	PMID: 16960758	IC		F			gene	10090	20101111	MGI
MGI	MGI:108074	Sptlc2		SPHINGOLIPID-SYN-PWY	PMID: 16960759	IC		F			gene	10090	20101111	MGI
MGI	MGI:1099431	Sptlc1		SPHINGOLIPID-SYN-PWY	PMID: 16960760	IC		F			gene	10090	20101111	MGI
MGI	MGI:1918000	Kdsr		SPHINGOLIPID-SYN-PWY	PMID: 16960761	IC		F			gene	10090	20101111	MGI
MGI	MGI:1920932	Acer2		SPHINGOLIPID-SYN-PWY	PMID: 16960762	IC		F			gene	10090	20101111	MGI
MGI	MGI:1915166	Ppap2b		TRIGLSYN-PWY	PMID: 16960763	IC		F			gene	10090	20101111	MGI
MGI	MGI:1354945	Ppap2c		TRIGLSYN-PWY	PMID: 16960764	IC		F			gene	10090	20101111	MGI
MGI	MGI:108412	Ppap2a		TRIGLSYN-PWY	PMID: 16960765	IC		F			gene	10090	20101111	MGI
MGI	MGI:106530	D3Bwg0562e		TRIGLSYN-PWY	PMID: 16960766	IC		F			gene	10090	20101111	MGI
MGI	MGI:2388640	BC005764		TRIGLSYN-PWY	PMID: 16960767	IC		F			gene	10090	20101111	MGI
MGI	MGI:2384575	BC018242		TRIGLSYN-PWY	PMID: 16960768	IC		F			gene	10090	20101111	MGI
MGI	MGI:1915050	Dgat2		TRIGLSYN-PWY	PMID: 16960769	IC		F			gene	10090	20101111	MGI
MGI	MGI:1333825	Dgat1		TRIGLSYN-PWY	PMID: 16960770	IC		F			gene	10090	20101111	MGI
MGI	MGI:109162	Gpam		TRIGLSYN-PWY	PMID: 16960771	IC		F			gene	10090	20101111	MGI
MGI	MGI:2684962	A530057A03Rik		TRIGLSYN-PWY	PMID: 16960772	IC		F			gene	10090	20101111	MGI
MGI	MGI:2138993	Lpcat4		TRIGLSYN-PWY	PMID: 16960773	IC		F			gene	10090	20101111	MGI
MGI	MGI:1914762	Agpat2		TRIGLSYN-PWY	PMID: 16960774	IC		F			gene	10090	20101111	MGI
MGI	MGI:2142716	Agpat6		TRIGLSYN-PWY	PMID: 16960775	IC		F			gene	10090	20101111	MGI
MGI	MGI:1196345	Agpat5		TRIGLSYN-PWY	PMID: 16960776	IC		F			gene	10090	20101111	MGI
MGI	MGI:1336186	Agpat3		TRIGLSYN-PWY	PMID: 16960777	IC		F			gene	10090	20101111	MGI
MGI	MGI:1915512	Agpat4		TRIGLSYN-PWY	PMID: 16960778	IC		F			gene	10090	20101111	MGI
MGI	MGI:1932075	Agpat1		TRIGLSYN-PWY	PMID: 16960779	IC		F			gene	10090	20101111	MGI
MGI	MGI:3603816	Agpat9		TRIGLSYN-PWY	PMID: 16960780	IC		F			gene	10090	20101111	MGI
MGI	MGI:2684937	Lclat1		TRIGLSYN-PWY	PMID: 16960781	IC		F			gene	10090	20101111	MGI
MGI	MGI:88557	Pcyt1a		PWY-3561	PMID: 16960782	IC		F			gene	10090	20101111	MGI
MGI	MGI:2147987	Pcyt1b		PWY-3561	PMID: 16960783	IC		F			gene	10090	20101111	MGI
MGI	MGI:109585	Pld1		PWY-3561	PMID: 16960784	IC		F			gene	10090	20101111	MGI
MGI	MGI:892877	Pld2		PWY-3561	PMID: 16960785	IC		F			gene	10090	20101111	MGI
MGI	MGI:1333782	Pld3		PWY-3561	PMID: 16960786	IC		F			gene	10090	20101111	MGI
MGI	MGI:2144765	Pld4		PWY-3561	PMID: 16960787	IC		F			gene	10090	20101111	MGI
MGI	MGI:2687283	Pld6		PWY-3561	PMID: 16960788	IC		F			gene	10090	20101111	MGI
MGI	MGI:2139793	Cept1		PWY-3561	PMID: 16960789	IC		F			gene	10090	20101111	MGI
MGI	MGI:2384841	Chpt1		PWY-3561	PMID: 16960790	IC		F			gene	10090	20101111	MGI
MGI	MGI:2136460	Echs1		PWY-5080	PMID: 16960791	IC		F			gene	10090	20101111	MGI
MGI	MGI:1277964	Ehhadh		PWY-5080	PMID: 16960792	IC		F			gene	10090	20101111	MGI
MGI	MGI:2148199	Pecr		PWY-5080	PMID: 16960793	IC		F			gene	10090	20101111	MGI
MGI	MGI:1349441	Mecr		PWY-5080	PMID: 16960794	IC		F			gene	10090	20101111	MGI
MGI	MGI:95485	Fasn		PWY-5965	PMID: 16960795	IC		F			gene	10090	20101111	MGI
MGI	MGI:1918397	Oxsm		PWY-5965	PMID: 16960796	IC		F			gene	10090	20101111	MGI
MGI	MGI:1918397	Oxsm		PWY-5966	PMID: 16960797	IC		F			gene	10090	20101111	MGI
MGI	MGI:95485	Fasn		PWY-5966	PMID: 16960798	IC		F			gene	10090	20101111	MGI
MGI	MGI:95485	Fasn		PWY0-862	PMID: 16960799	IC		F			gene	10090	20101111	MGI
MGI	MGI:1918397	Oxsm		PWY0-862	PMID: 16960800	IC		F			gene	10090	20101111	MGI
MGI	MGI:1923517	Fads1		PWY-6000	PMID: 16960801	IC		F			gene	10090	20101111	MGI
MGI	MGI:1921455	Acsl3		PWY-6000	PMID: 16960802	IC		F			gene	10090	20101111	MGI
MGI	MGI:1347099	Slc27a2		PWY-6000	PMID: 16960803	IC		F			gene	10090	20101111	MGI
MGI	MGI:3587728	Acsbg2		PWY-6000	PMID: 16960804	IC		F			gene	10090	20101111	MGI
MGI	MGI:98240	Scd2		PWY-5996	PMID: 16960805	IC		F			gene	10090	20101111	MGI
MGI	MGI:98239	Scd1		PWY-5996	PMID: 16960806	IC		F			gene	10090	20101111	MGI
MGI	MGI:1926952	Cyb5		PWY-5996	PMID: 16960807	IC		F			gene	10090	20101111	MGI
MGI	MGI:1930079	Fads2		PWY-5996	PMID: 16960808	IC		F			gene	10090	20101111	MGI
MGI	MGI:2670997	Scd4		PWY-5996	PMID: 16960809	IC		F			gene	10090	20101111	MGI
MGI	MGI:1928740	Fads3		PWY-5996	PMID: 16960810	IC		F			gene	10090	20101111	MGI
MGI	MGI:1923517	Fads1		PWY-5996	PMID: 16960811	IC		F			gene	10090	20101111	MGI
MGI	MGI:2384567	Cbr4		PWY-5994	PMID: 16960812	IC		F			gene	10090	20101111	MGI
MGI	MGI:95485	Fasn		PWY-5994	PMID: 16960813	IC		F			gene	10090	20101111	MGI
MGI	MGI:2684962	A530057A03Rik		PHOSLIPSYN-PWY	PMID: 16960814	IC		F			gene	10090	20101111	MGI
MGI	MGI:109162	Gpam		PHOSLIPSYN-PWY	PMID: 16960815	IC		F			gene	10090	20101111	MGI
MGI	MGI:2684937	Lclat1		PHOSLIPSYN-PWY	PMID: 16960816	IC		F			gene	10090	20101111	MGI
MGI	MGI:3603816	Agpat9		PHOSLIPSYN-PWY	PMID: 16960817	IC		F			gene	10090	20101111	MGI
MGI	MGI:1932075	Agpat1		PHOSLIPSYN-PWY	PMID: 16960818	IC		F			gene	10090	20101111	MGI
MGI	MGI:1915512	Agpat4		PHOSLIPSYN-PWY	PMID: 16960819	IC		F			gene	10090	20101111	MGI
MGI	MGI:1336186	Agpat3		PHOSLIPSYN-PWY	PMID: 16960820	IC		F			gene	10090	20101111	MGI
MGI	MGI:1196345	Agpat5		PHOSLIPSYN-PWY	PMID: 16960821	IC		F			gene	10090	20101111	MGI
MGI	MGI:2142716	Agpat6		PHOSLIPSYN-PWY	PMID: 16960822	IC		F			gene	10090	20101111	MGI
MGI	MGI:1914762	Agpat2		PHOSLIPSYN-PWY	PMID: 16960823	IC		F			gene	10090	20101111	MGI
MGI	MGI:2138993	Lpcat4		PHOSLIPSYN-PWY	PMID: 16960824	IC		F			gene	10090	20101111	MGI
MGI	MGI:1921846	Cds1		PHOSLIPSYN-PWY	PMID: 16960825	IC		F			gene	10090	20101111	MGI
MGI	MGI:1332236	Cds2		PHOSLIPSYN-PWY	PMID: 16960826	IC		F			gene	10090	20101111	MGI
MGI	MGI:1921701	Pgs1		PHOSLIPSYN-PWY	PMID: 16960827	IC		F			gene	10090	20101111	MGI
MGI	MGI:1913836	Crls1		PHOSLIPSYN-PWY	PMID: 16960828	IC		F			gene	10090	20101111	MGI
MGI	MGI:3612472	D030013I16Rik		PHOSLIPSYN-PWY	PMID: 16960829	IC		F			gene	10090	20101111	MGI
MGI	MGI:1914026	4933439C20Rik		PHOSLIPSYN-PWY	PMID: 16960830	IC		F			gene	10090	20101111	MGI
MGI	MGI:2445114	Pisd		PHOSLIPSYN-PWY	PMID: 16960831	IC		F			gene	10090	20101111	MGI
MGI	MGI:1276575	Ptdss1		PHOSLIPSYN-PWY	PMID: 16960832	IC		F			gene	10090	20101111	MGI
MGI	MGI:1351664	Ptdss2		PHOSLIPSYN-PWY	PMID: 16960833	IC		F			gene	10090	20101111	MGI
MGI	MGI:1334433	Pi4kb		PWY-6352	PMID: 16960834	IC		F			gene	10090	20101111	MGI
MGI	MGI:1914323	Pi4k2b		PWY-6352	PMID: 16960835	IC		F			gene	10090	20101111	MGI
MGI	MGI:1934031	Pi4k2a		PWY-6352	PMID: 16960836	IC		F			gene	10090	20101111	MGI
MGI	MGI:105491	Cdipt		PWY-6352	PMID: 16960837	IC		F			gene	10090	20101111	MGI
MGI	MGI:3580016	Agap2		PWY-6352	PMID: 16960838	IC		F			gene	10090	20101111	MGI
MGI	MGI:2443588	Pik3r5		PWY-6352	PMID: 16960839	IC		F			gene	10090	20101111	MGI
MGI	MGI:2144613	Pik3r6		PWY-6352	PMID: 16960840	IC		F			gene	10090	20101111	MGI
MGI	MGI:1917016	Pik3ip1		PWY-6352	PMID: 16960841	IC		F			gene	10090	20101111	MGI
MGI	MGI:1335106	Pikfyve		PWY-6352	PMID: 16960842	IC		F			gene	10090	20101111	MGI
MGI	MGI:107929	Pip5k1a		PWY-6352	PMID: 16960843	IC		F			gene	10090	20101111	MGI
MGI	MGI:1298224	Pip5k1c		PWY-6352	PMID: 16960844	IC		F			gene	10090	20101111	MGI
MGI	MGI:107930	Pip5k1b		PWY-6352	PMID: 16960845	IC		F			gene	10090	20101111	MGI
MGI	MGI:2448520	Pip5kl1		PWY-6352	PMID: 16960846	IC		F			gene	10090	20101111	MGI
MGI	MGI:1922019	Pik3cb		PWY-6352	PMID: 16960847	IC		F			gene	10090	20101111	MGI
MGI	MGI:1353576	Pik3cg		PWY-6352	PMID: 16960848	IC		F			gene	10090	20101111	MGI
MGI	MGI:1098211	Pik3cd		PWY-6352	PMID: 16960849	IC		F			gene	10090	20101111	MGI
MGI	MGI:109277	Pik3r3		PWY-6352	PMID: 16960850	IC		F			gene	10090	20101111	MGI
MGI	MGI:1203730	Pik3c2g		PWY-6352	PMID: 16960851	IC		F			gene	10090	20101111	MGI
MGI	MGI:1203729	Pik3c2a		PWY-6352	PMID: 16960852	IC		F			gene	10090	20101111	MGI
MGI	MGI:1098772	Pik3r2		PWY-6352	PMID: 16960853	IC		F			gene	10090	20101111	MGI
MGI	MGI:2445019	Pik3c3		PWY-6352	PMID: 16960854	IC		F			gene	10090	20101111	MGI
MGI	MGI:1922919	Pik3r4		PWY-6352	PMID: 16960855	IC		F			gene	10090	20101111	MGI
MGI	MGI:1206581	Pik3ca		PWY-6352	PMID: 16960856	IC		F			gene	10090	20101111	MGI
MGI	MGI:97583	Pik3r1		PWY-6352	PMID: 16960857	IC		F			gene	10090	20101111	MGI
MGI	MGI:97615	Plcg1		PWY-6367	PMID: 16960858	IC		F			gene	10090	20101111	MGI
MGI	MGI:107465	Plcb2		PWY-6367	PMID: 16960859	IC		F			gene	10090	20101111	MGI
MGI	MGI:97613	Plcb1		PWY-6367	PMID: 16960860	IC		F			gene	10090	20101111	MGI
MGI	MGI:97614	Plcd1		PWY-6367	PMID: 16960861	IC		F			gene	10090	20101111	MGI
MGI	MGI:1921305	Plce1		PWY-6367	PMID: 16960862	IC		F			gene	10090	20101111	MGI
MGI	MGI:104778	Plcb3		PWY-6367	PMID: 16960863	IC		F			gene	10090	20101111	MGI
MGI	MGI:107469	Plcd4		PWY-6367	PMID: 16960864	IC		F			gene	10090	20101111	MGI
MGI	MGI:2443078	Plch2		PWY-6367	PMID: 16960865	IC		F			gene	10090	20101111	MGI
MGI	MGI:2683547	Plch1		PWY-6367	PMID: 16960866	IC		F			gene	10090	20101111	MGI
MGI	MGI:107451	Plcd3		PWY-6367	PMID: 16960867	IC		F			gene	10090	20101111	MGI
MGI	MGI:97616	Plcg2		PWY-6367	PMID: 16960868	IC		F			gene	10090	20101111	MGI
MGI	MGI:2150308	Plcz1		PWY-6367	PMID: 16960869	IC		F			gene	10090	20101111	MGI
MGI	MGI:1298206	Pip4k2a		PWY-6367	PMID: 16960870	IC		F			gene	10090	20101111	MGI
MGI	MGI:2152214	Pip4k2c		PWY-6367	PMID: 16960871	IC		F			gene	10090	20101111	MGI
MGI	MGI:1934234	Pip4k2b		PWY-6367	PMID: 16960872	IC		F			gene	10090	20101111	MGI
MGI	MGI:1919769	Tmem55a		PWY-6367	PMID: 16960873	IC		F			gene	10090	20101111	MGI
MGI	MGI:2448501	Tmem55b		PWY-6367	PMID: 16960874	IC		F			gene	10090	20101111	MGI
MGI	MGI:1921701	Pgs1		PWY-5269	PMID: 16960875	IC		F			gene	10090	20101111	MGI
MGI	MGI:1913836	Crls1		PWY-5668	PMID: 16960876	IC		F			gene	10090	20101111	MGI
MGI	MGI:1921701	Pgs1		PWY-5668	PMID: 16960877	IC		F			gene	10090	20101111	MGI
MGI	MGI:1332236	Cds2		PWY-5667	PMID: 16960878	IC		F			gene	10090	20101111	MGI
MGI	MGI:1921846	Cds1		PWY-5667	PMID: 16960879	IC		F			gene	10090	20101111	MGI
MGI	MGI:2138993	Lpcat4		PWY-5667	PMID: 16960880	IC		F			gene	10090	20101111	MGI
MGI	MGI:1914762	Agpat2		PWY-5667	PMID: 16960881	IC		F			gene	10090	20101111	MGI
MGI	MGI:2142716	Agpat6		PWY-5667	PMID: 16960882	IC		F			gene	10090	20101111	MGI
MGI	MGI:1196345	Agpat5		PWY-5667	PMID: 16960883	IC		F			gene	10090	20101111	MGI
MGI	MGI:1336186	Agpat3		PWY-5667	PMID: 16960884	IC		F			gene	10090	20101111	MGI
MGI	MGI:1915512	Agpat4		PWY-5667	PMID: 16960885	IC		F			gene	10090	20101111	MGI
MGI	MGI:1932075	Agpat1		PWY-5667	PMID: 16960886	IC		F			gene	10090	20101111	MGI
MGI	MGI:3603816	Agpat9		PWY-5667	PMID: 16960887	IC		F			gene	10090	20101111	MGI
MGI	MGI:2684937	Lclat1		PWY-5667	PMID: 16960888	IC		F			gene	10090	20101111	MGI
MGI	MGI:109162	Gpam		PWY-5667	PMID: 16960889	IC		F			gene	10090	20101111	MGI
MGI	MGI:2684962	A530057A03Rik		PWY-5667	PMID: 16960890	IC		F			gene	10090	20101111	MGI
MGI	MGI:1332236	Cds2		PWY0-1319	PMID: 16960891	IC		F			gene	10090	20101111	MGI
MGI	MGI:1921846	Cds1		PWY0-1319	PMID: 16960892	IC		F			gene	10090	20101111	MGI
MGI	MGI:2138993	Lpcat4		PWY0-1319	PMID: 16960893	IC		F			gene	10090	20101111	MGI
MGI	MGI:1914762	Agpat2		PWY0-1319	PMID: 16960894	IC		F			gene	10090	20101111	MGI
MGI	MGI:2142716	Agpat6		PWY0-1319	PMID: 16960895	IC		F			gene	10090	20101111	MGI
MGI	MGI:1196345	Agpat5		PWY0-1319	PMID: 16960896	IC		F			gene	10090	20101111	MGI
MGI	MGI:1336186	Agpat3		PWY0-1319	PMID: 16960897	IC		F			gene	10090	20101111	MGI
MGI	MGI:1915512	Agpat4		PWY0-1319	PMID: 16960898	IC		F			gene	10090	20101111	MGI
MGI	MGI:1932075	Agpat1		PWY0-1319	PMID: 16960899	IC		F			gene	10090	20101111	MGI
MGI	MGI:3603816	Agpat9		PWY0-1319	PMID: 16960900	IC		F			gene	10090	20101111	MGI
MGI	MGI:2684962	A530057A03Rik		PWY0-1319	PMID: 16960901	IC		F			gene	10090	20101111	MGI
MGI	MGI:109162	Gpam		PWY0-1319	PMID: 16960902	IC		F			gene	10090	20101111	MGI
MGI	MGI:1328313	Chkb		PWY3O-450	PMID: 16960903	IC		F			gene	10090	20101111	MGI
MGI	MGI:107760	Chka		PWY3O-450	PMID: 16960904	IC		F			gene	10090	20101111	MGI
MGI	MGI:88557	Pcyt1a		PWY3O-450	PMID: 16960905	IC		F			gene	10090	20101111	MGI
MGI	MGI:2147987	Pcyt1b		PWY3O-450	PMID: 16960906	IC		F			gene	10090	20101111	MGI
MGI	MGI:2139793	Cept1		PWY3O-450	PMID: 16960907	IC		F			gene	10090	20101111	MGI
MGI	MGI:2384841	Chpt1		PWY3O-450	PMID: 16960908	IC		F			gene	10090	20101111	MGI
MGI	MGI:1351664	Ptdss2		PWY-5669	PMID: 16960909	IC		F			gene	10090	20101111	MGI
MGI	MGI:1276575	Ptdss1		PWY-5669	PMID: 16960910	IC		F			gene	10090	20101111	MGI
MGI	MGI:2445114	Pisd		PWY-5669	PMID: 16960911	IC		F			gene	10090	20101111	MGI
MGI	MGI:1914026	4933439C20Rik		PWY-5669	PMID: 16960912	IC		F			gene	10090	20101111	MGI
MGI	MGI:3612472	D030013I16Rik		PWY-5669	PMID: 16960913	IC		F			gene	10090	20101111	MGI
MGI	MGI:1922570	Etnk1		PWY4FS-6	PMID: 16960914	IC		F			gene	10090	20101111	MGI
MGI	MGI:1328313	Chkb		PWY4FS-6	PMID: 16960915	IC		F			gene	10090	20101111	MGI
MGI	MGI:107760	Chka		PWY4FS-6	PMID: 16960916	IC		F			gene	10090	20101111	MGI
MGI	MGI:2443760	Etnk2		PWY4FS-6	PMID: 16960917	IC		F			gene	10090	20101111	MGI
MGI	MGI:1915921	Pcyt2		PWY4FS-6	PMID: 16960918	IC		F			gene	10090	20101111	MGI
MGI	MGI:99462	Pigf		PWY4FS-6	PMID: 16960919	IC		F			gene	10090	20101111	MGI
MGI	MGI:2139793	Cept1		PWY4FS-6	PMID: 16960920	IC		F			gene	10090	20101111	MGI
MGI	MGI:107898	D5Wsu178e		PWY4FS-6	PMID: 16960921	IC		F			gene	10090	20101111	MGI
MGI	MGI:1921701	Pgs1		PWY4FS-7	PMID: 16960922	IC		F			gene	10090	20101111	MGI
MGI	MGI:2684962	A530057A03Rik		PWY4FS-8	PMID: 16960923	IC		F			gene	10090	20101111	MGI
MGI	MGI:109162	Gpam		PWY4FS-8	PMID: 16960924	IC		F			gene	10090	20101111	MGI
MGI	MGI:2684937	Lclat1		PWY4FS-8	PMID: 16960925	IC		F			gene	10090	20101111	MGI
MGI	MGI:3603816	Agpat9		PWY4FS-8	PMID: 16960926	IC		F			gene	10090	20101111	MGI
MGI	MGI:1932075	Agpat1		PWY4FS-8	PMID: 16960927	IC		F			gene	10090	20101111	MGI
MGI	MGI:1915512	Agpat4		PWY4FS-8	PMID: 16960928	IC		F			gene	10090	20101111	MGI
MGI	MGI:1336186	Agpat3		PWY4FS-8	PMID: 16960929	IC		F			gene	10090	20101111	MGI
MGI	MGI:1196345	Agpat5		PWY4FS-8	PMID: 16960930	IC		F			gene	10090	20101111	MGI
MGI	MGI:2142716	Agpat6		PWY4FS-8	PMID: 16960931	IC		F			gene	10090	20101111	MGI
MGI	MGI:1914762	Agpat2		PWY4FS-8	PMID: 16960932	IC		F			gene	10090	20101111	MGI
MGI	MGI:2138993	Lpcat4		PWY4FS-8	PMID: 16960933	IC		F			gene	10090	20101111	MGI
MGI	MGI:1921846	Cds1		PWY4FS-8	PMID: 16960934	IC		F			gene	10090	20101111	MGI
MGI	MGI:1332236	Cds2		PWY4FS-8	PMID: 16960935	IC		F			gene	10090	20101111	MGI
MGI	MGI:1921701	Pgs1		PWY4FS-8	PMID: 16960936	IC		F			gene	10090	20101111	MGI
MGI	MGI:106091	Cyp7a1		PWY-6061	PMID: 16960937	IC		F			gene	10090	20101111	MGI
MGI	MGI:1338044	Cyp8b1		PWY-6061	PMID: 16960938	IC		F			gene	10090	20101111	MGI
MGI	MGI:106642	Baat		PWY-6061	PMID: 16960939	IC		F			gene	10090	20101111	MGI
MGI	MGI:88594	Cyp27a1		PWY-6061	PMID: 16960940	IC		F			gene	10090	20101111	MGI
MGI	MGI:2449771	Cyp2r1		PWY-6061	PMID: 16960941	IC		F			gene	10090	20101111	MGI
MGI	MGI:98254	Scp2		PWY-6061	PMID: 16960942	IC		F			gene	10090	20101111	MGI
MGI	MGI:1336155	Lss		PWY-6132	PMID: 16960943	IC		F			gene	10090	20101111	MGI
MGI	MGI:1913484	Sc4mol		PWY66-3	PMID: 16960944	IC		F			gene	10090	20101111	MGI
MGI	MGI:1330808	Hsd17b7		PWY66-3	PMID: 16960945	IC		F			gene	10090	20101111	MGI
MGI	MGI:107822	Ebp		PWY66-3	PMID: 16960946	IC		F			gene	10090	20101111	MGI
MGI	MGI:1298378	Dhcr7		PWY66-3	PMID: 16960947	IC		F			gene	10090	20101111	MGI
MGI	MGI:109296	Sqle		PWY66-3	PMID: 16960948	IC		F			gene	10090	20101111	MGI
MGI	MGI:102706	Fdft1		PWY66-3	PMID: 16960949	IC		F			gene	10090	20101111	MGI
MGI	MGI:1353611	Sc5d		PWY66-3	PMID: 16960950	IC		F			gene	10090	20101111	MGI
MGI	MGI:1336155	Lss		PWY66-3	PMID: 16960951	IC		F			gene	10090	20101111	MGI
MGI	MGI:106040	Cyp51		PWY66-341	PMID: 16960952	IC		F			gene	10090	20101111	MGI
MGI	MGI:1913484	Sc4mol		PWY66-341	PMID: 16960953	IC		F			gene	10090	20101111	MGI
MGI	MGI:1330808	Hsd17b7		PWY66-341	PMID: 16960954	IC		F			gene	10090	20101111	MGI
MGI	MGI:107822	Ebp		PWY66-341	PMID: 16960955	IC		F			gene	10090	20101111	MGI
MGI	MGI:1922004	Dhcr24		PWY66-341	PMID: 16960956	IC		F			gene	10090	20101111	MGI
MGI	MGI:1298378	Dhcr7		PWY66-341	PMID: 16960957	IC		F			gene	10090	20101111	MGI
MGI	MGI:109296	Sqle		PWY66-341	PMID: 16960958	IC		F			gene	10090	20101111	MGI
MGI	MGI:102706	Fdft1		PWY66-341	PMID: 16960959	IC		F			gene	10090	20101111	MGI
MGI	MGI:1920416	Tm7sf2		PWY66-341	PMID: 16960960	IC		F			gene	10090	20101111	MGI
MGI	MGI:1353611	Sc5d		PWY66-341	PMID: 16960961	IC		F			gene	10090	20101111	MGI
MGI	MGI:1099438	Nsdhl		PWY66-341	PMID: 16960962	IC		F			gene	10090	20101111	MGI
MGI	MGI:1336155	Lss		PWY66-341	PMID: 16960963	IC		F			gene	10090	20101111	MGI
MGI	MGI:106040	Cyp51		PWY66-4	PMID: 16960964	IC		F			gene	10090	20101111	MGI
MGI	MGI:1913484	Sc4mol		PWY66-4	PMID: 16960965	IC		F			gene	10090	20101111	MGI
MGI	MGI:1330808	Hsd17b7		PWY66-4	PMID: 16960966	IC		F			gene	10090	20101111	MGI
MGI	MGI:107822	Ebp		PWY66-4	PMID: 16960967	IC		F			gene	10090	20101111	MGI
MGI	MGI:1353611	Sc5d		PWY66-4	PMID: 16960968	IC		F			gene	10090	20101111	MGI
MGI	MGI:1298378	Dhcr7		PWY66-4	PMID: 16960969	IC		F			gene	10090	20101111	MGI
MGI	MGI:109296	Sqle		PWY66-4	PMID: 16960970	IC		F			gene	10090	20101111	MGI
MGI	MGI:102706	Fdft1		PWY66-4	PMID: 16960971	IC		F			gene	10090	20101111	MGI
MGI	MGI:1920416	Tm7sf2		PWY66-4	PMID: 16960972	IC		F			gene	10090	20101111	MGI
MGI	MGI:1099438	Nsdhl		PWY66-4	PMID: 16960973	IC		F			gene	10090	20101111	MGI
MGI	MGI:1336155	Lss		PWY66-4	PMID: 16960974	IC		F			gene	10090	20101111	MGI
MGI	MGI:1861305	Fntb		PWY66-5	PMID: 16960975	IC		F			gene	10090	20101111	MGI
MGI	MGI:1341724	Ggps1		PWY66-5	PMID: 16960976	IC		F			gene	10090	20101111	MGI
MGI	MGI:104888	Fdps		PWY66-5	PMID: 16960977	IC		F			gene	10090	20101111	MGI
MGI	MGI:1915243	Nudt12		PWY66-5	PMID: 16960978	IC		F			gene	10090	20101111	MGI
MGI	MGI:2444315	Idi2		PWY66-5	PMID: 16960979	IC		F			gene	10090	20101111	MGI
MGI	MGI:2442264	Idi1		PWY66-5	PMID: 16960980	IC		F			gene	10090	20101111	MGI
MGI	MGI:2179327	Mvd		PWY66-5	PMID: 16960981	IC		F			gene	10090	20101111	MGI
MGI	MGI:1915853	Pmvk		PWY66-5	PMID: 16960982	IC		F			gene	10090	20101111	MGI
MGI	MGI:107624	Mvk		PWY66-5	PMID: 16960983	IC		F			gene	10090	20101111	MGI
MGI	MGI:107592	Hmgcs1		PWY66-5	PMID: 16960984	IC		F			gene	10090	20101111	MGI
MGI	MGI:96159	Hmgcr		PWY66-5	PMID: 16960985	IC		F			gene	10090	20101111	MGI
MGI	MGI:101939	Hmgcs2		PWY66-5	PMID: 16960986	IC		F			gene	10090	20101111	MGI
MGI	MGI:87871	Acat2		PWY66-5	PMID: 16960987	IC		F			gene	10090	20101111	MGI
MGI	MGI:87870	Acat1		PWY66-5	PMID: 16960988	IC		F			gene	10090	20101111	MGI
MGI	MGI:2180203	Tmlhe		PWY-6100	PMID: 16960989	IC		F			gene	10090	20101111	MGI
MGI	MGI:1277989	Shmt2		PWY-6100	PMID: 16960990	IC		F			gene	10090	20101111	MGI
MGI	MGI:1861622	Aldh9a1		PWY-6100	PMID: 16960991	IC		F			gene	10090	20101111	MGI
MGI	MGI:1891372	Bbox1		PWY-6100	PMID: 16960992	IC		F			gene	10090	20101111	MGI
MGI	MGI:1933118	Pgam2		PWY-6405	PMID: 16960993	IC		F			gene	10090	20101111	MGI
MGI	MGI:97552	Pgam1		PWY-6405	PMID: 16960994	IC		F			gene	10090	20101111	MGI
MGI	MGI:1098242	Bpgm		PWY-6405	PMID: 16960995	IC		F			gene	10090	20101111	MGI
MGI	MGI:2387203	Ppat		PWY-6121	PMID: 16960996	IC		F			gene	10090	20101111	MGI
MGI	MGI:107658	Ifnar1		PWY-6121	PMID: 16960997	IC		F			gene	10090	20101111	MGI
MGI	MGI:2684864	Pfas		PWY-6121	PMID: 16960998	IC		F			gene	10090	20101111	MGI
MGI	MGI:95654	Gart		PWY-6121	PMID: 16960999	IC		F			gene	10090	20101111	MGI
MGI	MGI:2387203	Ppat		PWY-6122	PMID: 16961000	IC		F			gene	10090	20101111	MGI
MGI	MGI:107658	Ifnar1		PWY-6122	PMID: 16961001	IC		F			gene	10090	20101111	MGI
MGI	MGI:2684864	Pfas		PWY-6122	PMID: 16961002	IC		F			gene	10090	20101111	MGI
MGI	MGI:95654	Gart		PWY-6122	PMID: 16961003	IC		F			gene	10090	20101111	MGI
MGI	MGI:95654	Gart		PWY-6277	PMID: 16961004	IC		F			gene	10090	20101111	MGI
MGI	MGI:2684864	Pfas		PWY-6277	PMID: 16961005	IC		F			gene	10090	20101111	MGI
MGI	MGI:107658	Ifnar1		PWY-6277	PMID: 16961006	IC		F			gene	10090	20101111	MGI
MGI	MGI:2387203	Ppat		PWY-6277	PMID: 16961007	IC		F			gene	10090	20101111	MGI
MGI	MGI:1914304	Paics		PWY-6124	PMID: 16961008	IC		F			gene	10090	20101111	MGI
MGI	MGI:103202	Adsl		PWY-6124	PMID: 16961009	IC		F			gene	10090	20101111	MGI
MGI	MGI:1351352	Atic		PWY-6124	PMID: 16961010	IC		F			gene	10090	20101111	MGI
MGI	MGI:88061	Aprt		P1-PWY	PMID: 16961011	IC		F			gene	10090	20101111	MGI
MGI	MGI:87977	Ak1		P1-PWY	PMID: 16961012	IC		F			gene	10090	20101111	MGI
MGI	MGI:2677491	Ak5		P1-PWY	PMID: 16961013	IC		F			gene	10090	20101111	MGI
MGI	MGI:87979	Ak3l1		P1-PWY	PMID: 16961014	IC		F			gene	10090	20101111	MGI
MGI	MGI:87978	Ak2		P1-PWY	PMID: 16961015	IC		F			gene	10090	20101111	MGI
MGI	MGI:1926051	Ak7		P1-PWY	PMID: 16961016	IC		F			gene	10090	20101111	MGI
MGI	MGI:1888697	Taf9		P1-PWY	PMID: 16961017	IC		F			gene	10090	20101111	MGI
MGI	MGI:1860835	Ak3		P1-PWY	PMID: 16961018	IC		F			gene	10090	20101111	MGI
MGI	MGI:1916120	1190002A17Rik		P1-PWY	PMID: 16961019	IC		F			gene	10090	20101111	MGI
MGI	MGI:1920212	Tymp		P1-PWY	PMID: 16961020	IC		F			gene	10090	20101111	MGI
MGI	MGI:1913266	Tk2		P1-PWY	PMID: 16961021	IC		F			gene	10090	20101111	MGI
MGI	MGI:98763	Tk1		P1-PWY	PMID: 16961022	IC		F			gene	10090	20101111	MGI
MGI	MGI:108396	Dtymk		P1-PWY	PMID: 16961023	IC		F			gene	10090	20101111	MGI
MGI	MGI:98878	Tyms		P1-PWY	PMID: 16961024	IC		F			gene	10090	20101111	MGI
MGI	MGI:1919519	Cda		P1-PWY	PMID: 16961025	IC		F			gene	10090	20101111	MGI
MGI	MGI:1342279	Aicda		P1-PWY	PMID: 16961026	IC		F			gene	10090	20101111	MGI
MGI	MGI:103298	Apobec1		P1-PWY	PMID: 16961027	IC		F			gene	10090	20101111	MGI
MGI	MGI:1913838	Cmpk1		P1-PWY	PMID: 16961028	IC		F			gene	10090	20101111	MGI
MGI	MGI:99830	Cmpk2		P1-PWY	PMID: 16961029	IC		F			gene	10090	20101111	MGI
MGI	MGI:96217	Hprt1		P1-PWY	PMID: 16961030	IC		F			gene	10090	20101111	MGI
MGI	MGI:95871	Guk1		P1-PWY	PMID: 16961031	IC		F			gene	10090	20101111	MGI
MGI	MGI:1927339	Mpp5		P1-PWY	PMID: 16961032	IC		F			gene	10090	20101111	MGI
MGI	MGI:1920740	Mipol1		P1-PWY	PMID: 16961033	IC		F			gene	10090	20101111	MGI
MGI	MGI:2144955	AU021838		P1-PWY	PMID: 16961034	IC		F			gene	10090	20101111	MGI
MGI	MGI:1922706	Prps1l1		P1-PWY	PMID: 16961035	IC		F			gene	10090	20101111	MGI
MGI	MGI:97776	Prps2		P1-PWY	PMID: 16961036	IC		F			gene	10090	20101111	MGI
MGI	MGI:97775	Prps1		P1-PWY	PMID: 16961037	IC		F			gene	10090	20101111	MGI
MGI	MGI:1915013	Prpsap1		P1-PWY	PMID: 16961038	IC		F			gene	10090	20101111	MGI
MGI	MGI:2384838	Prpsap2		P1-PWY	PMID: 16961039	IC		F			gene	10090	20101111	MGI
MGI	MGI:1931744	Uck2		P1-PWY	PMID: 16961040	IC		F			gene	10090	20101111	MGI
MGI	MGI:98904	Uck1		P1-PWY	PMID: 16961041	IC		F			gene	10090	20101111	MGI
MGI	MGI:2147434	BC016495		P1-PWY	PMID: 16961042	IC		F			gene	10090	20101111	MGI
MGI	MGI:97365	Pnp1		P1-PWY	PMID: 16961043	IC		F			gene	10090	20101111	MGI
MGI	MGI:3712328	Pnp2		P1-PWY	PMID: 16961044	IC		F			gene	10090	20101111	MGI
MGI	MGI:87916	Ada		P121-PWY	PMID: 16961045	IC		F			gene	10090	20101111	MGI
MGI	MGI:103258	Adad1		P121-PWY	PMID: 16961046	IC		F			gene	10090	20101111	MGI
MGI	MGI:891999	Adarb1		P121-PWY	PMID: 16961047	IC		F			gene	10090	20101111	MGI
MGI	MGI:1923023	Adad2		P121-PWY	PMID: 16961048	IC		F			gene	10090	20101111	MGI
MGI	MGI:87948	Adss		P121-PWY	PMID: 16961049	IC		F			gene	10090	20101111	MGI
MGI	MGI:87947	Adssl1		P121-PWY	PMID: 16961050	IC		F			gene	10090	20101111	MGI
MGI	MGI:103202	Adsl		P121-PWY	PMID: 16961051	IC		F			gene	10090	20101111	MGI
MGI	MGI:88061	Aprt		P121-PWY	PMID: 16961052	IC		F			gene	10090	20101111	MGI
MGI	MGI:96567	Impdh1		P121-PWY	PMID: 16961053	IC		F			gene	10090	20101111	MGI
MGI	MGI:109367	Impdh2		P121-PWY	PMID: 16961054	IC		F			gene	10090	20101111	MGI
MGI	MGI:97365	Pnp1		P121-PWY	PMID: 16961055	IC		F			gene	10090	20101111	MGI
MGI	MGI:3712328	Pnp2		P121-PWY	PMID: 16961056	IC		F			gene	10090	20101111	MGI
MGI	MGI:96217	Hprt1		P121-PWY	PMID: 16961057	IC		F			gene	10090	20101111	MGI
MGI	MGI:95678	Gda		P121-PWY	PMID: 16961058	IC		F			gene	10090	20101111	MGI
MGI	MGI:88061	Aprt		SALVADEHYPOX-PWY	PMID: 16961059	IC		F			gene	10090	20101111	MGI
MGI	MGI:97365	Pnp1		SALVADEHYPOX-PWY	PMID: 16961060	IC		F			gene	10090	20101111	MGI
MGI	MGI:3712328	Pnp2		SALVADEHYPOX-PWY	PMID: 16961061	IC		F			gene	10090	20101111	MGI
MGI	MGI:87916	Ada		SALVADEHYPOX-PWY	PMID: 16961062	IC		F			gene	10090	20101111	MGI
MGI	MGI:103258	Adad1		SALVADEHYPOX-PWY	PMID: 16961063	IC		F			gene	10090	20101111	MGI
MGI	MGI:891999	Adarb1		SALVADEHYPOX-PWY	PMID: 16961064	IC		F			gene	10090	20101111	MGI
MGI	MGI:1923023	Adad2		SALVADEHYPOX-PWY	PMID: 16961065	IC		F			gene	10090	20101111	MGI
MGI	MGI:96217	Hprt1		SALVADEHYPOX-PWY	PMID: 16961066	IC		F			gene	10090	20101111	MGI
MGI	MGI:98973	Xdh		SALVADEHYPOX-PWY	PMID: 16961067	IC		F			gene	10090	20101111	MGI
MGI	MGI:95678	Gda		SALVPURINE2-PWY	PMID: 16961068	IC		F			gene	10090	20101111	MGI
MGI	MGI:96217	Hprt1		SALVPURINE2-PWY	PMID: 16961069	IC		F			gene	10090	20101111	MGI
MGI	MGI:97365	Pnp1		SALVPURINE2-PWY	PMID: 16961070	IC		F			gene	10090	20101111	MGI
MGI	MGI:3712328	Pnp2		SALVPURINE2-PWY	PMID: 16961071	IC		F			gene	10090	20101111	MGI
MGI	MGI:891996	Cps1		PWY-5686	PMID: 16961072	IC		F			gene	10090	20101111	MGI
MGI	MGI:1916969	Cad		PWY-5686	PMID: 16961073	IC		F			gene	10090	20101111	MGI
MGI	MGI:1298388	Umps		PWY-5686	PMID: 16961074	IC		F			gene	10090	20101111	MGI
MGI	MGI:1913838	Cmpk1		PWY-5687	PMID: 16961075	IC		F			gene	10090	20101111	MGI
MGI	MGI:99830	Cmpk2		PWY-5687	PMID: 16961076	IC		F			gene	10090	20101111	MGI
MGI	MGI:2449121	Nme7		PWY-5687	PMID: 16961077	IC		F			gene	10090	20101111	MGI
MGI	MGI:1858304	Ctps		PWY-5687	PMID: 16961078	IC		F			gene	10090	20101111	MGI
MGI	MGI:1933185	Ctps2		PWY-5687	PMID: 16961079	IC		F			gene	10090	20101111	MGI
MGI	MGI:1861676	Nme6		PWY-5687	PMID: 16961080	IC		F			gene	10090	20101111	MGI
MGI	MGI:97355	Nme1		PWY-5687	PMID: 16961081	IC		F			gene	10090	20101111	MGI
MGI	MGI:97356	Nme2		PWY-5687	PMID: 16961082	IC		F			gene	10090	20101111	MGI
MGI	MGI:1930182	Nme3		PWY-5687	PMID: 16961083	IC		F			gene	10090	20101111	MGI
MGI	MGI:1931148	Nme4		PWY-5687	PMID: 16961084	IC		F			gene	10090	20101111	MGI
MGI	MGI:1922783	Nme5		PWY-5687	PMID: 16961085	IC		F			gene	10090	20101111	MGI
MGI	MGI:1277953	Rp2h		PWY-5687	PMID: 16961086	IC		F			gene	10090	20101111	MGI
MGI	MGI:1298388	Umps		PWY0-162	PMID: 16961087	IC		F			gene	10090	20101111	MGI
MGI	MGI:1916969	Cad		PWY0-162	PMID: 16961088	IC		F			gene	10090	20101111	MGI
MGI	MGI:891996	Cps1		PWY0-162	PMID: 16961089	IC		F			gene	10090	20101111	MGI
MGI	MGI:1277953	Rp2h		PWY0-162	PMID: 16961090	IC		F			gene	10090	20101111	MGI
MGI	MGI:1922783	Nme5		PWY0-162	PMID: 16961091	IC		F			gene	10090	20101111	MGI
MGI	MGI:1931148	Nme4		PWY0-162	PMID: 16961092	IC		F			gene	10090	20101111	MGI
MGI	MGI:1930182	Nme3		PWY0-162	PMID: 16961093	IC		F			gene	10090	20101111	MGI
MGI	MGI:97356	Nme2		PWY0-162	PMID: 16961094	IC		F			gene	10090	20101111	MGI
MGI	MGI:97355	Nme1		PWY0-162	PMID: 16961095	IC		F			gene	10090	20101111	MGI
MGI	MGI:1861676	Nme6		PWY0-162	PMID: 16961096	IC		F			gene	10090	20101111	MGI
MGI	MGI:1933185	Ctps2		PWY0-162	PMID: 16961097	IC		F			gene	10090	20101111	MGI
MGI	MGI:1858304	Ctps		PWY0-162	PMID: 16961098	IC		F			gene	10090	20101111	MGI
MGI	MGI:2449121	Nme7		PWY0-162	PMID: 16961099	IC		F			gene	10090	20101111	MGI
MGI	MGI:99830	Cmpk2		PWY0-162	PMID: 16961100	IC		F			gene	10090	20101111	MGI
MGI	MGI:1913838	Cmpk1		PWY0-162	PMID: 16961101	IC		F			gene	10090	20101111	MGI
MGI	MGI:1861676	Nme6		PWY0-163	PMID: 16961102	IC		F			gene	10090	20101111	MGI
MGI	MGI:97355	Nme1		PWY0-163	PMID: 16961103	IC		F			gene	10090	20101111	MGI
MGI	MGI:97356	Nme2		PWY0-163	PMID: 16961104	IC		F			gene	10090	20101111	MGI
MGI	MGI:1930182	Nme3		PWY0-163	PMID: 16961105	IC		F			gene	10090	20101111	MGI
MGI	MGI:1931148	Nme4		PWY0-163	PMID: 16961106	IC		F			gene	10090	20101111	MGI
MGI	MGI:1922783	Nme5		PWY0-163	PMID: 16961107	IC		F			gene	10090	20101111	MGI
MGI	MGI:1277953	Rp2h		PWY0-163	PMID: 16961108	IC		F			gene	10090	20101111	MGI
MGI	MGI:1913838	Cmpk1		PWY0-163	PMID: 16961109	IC		F			gene	10090	20101111	MGI
MGI	MGI:99830	Cmpk2		PWY0-163	PMID: 16961110	IC		F			gene	10090	20101111	MGI
MGI	MGI:1923904	Upp2		PWY0-163	PMID: 16961111	IC		F			gene	10090	20101111	MGI
MGI	MGI:1097668	Upp1		PWY0-163	PMID: 16961112	IC		F			gene	10090	20101111	MGI
MGI	MGI:1919519	Cda		PWY0-163	PMID: 16961113	IC		F			gene	10090	20101111	MGI
MGI	MGI:1342279	Aicda		PWY0-163	PMID: 16961114	IC		F			gene	10090	20101111	MGI
MGI	MGI:103298	Apobec1		PWY0-163	PMID: 16961115	IC		F			gene	10090	20101111	MGI
MGI	MGI:2147434	BC016495		PWY0-163	PMID: 16961116	IC		F			gene	10090	20101111	MGI
MGI	MGI:98904	Uck1		PWY0-163	PMID: 16961117	IC		F			gene	10090	20101111	MGI
MGI	MGI:1931744	Uck2		PWY0-163	PMID: 16961118	IC		F			gene	10090	20101111	MGI
MGI	MGI:1346051	Dut		PWY0-166	PMID: 16961119	IC		F			gene	10090	20101111	MGI
MGI	MGI:98878	Tyms		PWY0-166	PMID: 16961120	IC		F			gene	10090	20101111	MGI
MGI	MGI:108396	Dtymk		PWY0-166	PMID: 16961121	IC		F			gene	10090	20101111	MGI
MGI	MGI:1861676	Nme6		PWY0-166	PMID: 16961122	IC		F			gene	10090	20101111	MGI
MGI	MGI:97355	Nme1		PWY0-166	PMID: 16961123	IC		F			gene	10090	20101111	MGI
MGI	MGI:97356	Nme2		PWY0-166	PMID: 16961124	IC		F			gene	10090	20101111	MGI
MGI	MGI:1930182	Nme3		PWY0-166	PMID: 16961125	IC		F			gene	10090	20101111	MGI
MGI	MGI:1931148	Nme4		PWY0-166	PMID: 16961126	IC		F			gene	10090	20101111	MGI
MGI	MGI:1922783	Nme5		PWY0-166	PMID: 16961127	IC		F			gene	10090	20101111	MGI
MGI	MGI:1277953	Rp2h		PWY0-166	PMID: 16961128	IC		F			gene	10090	20101111	MGI
MGI	MGI:2449121	Nme7		PWY0-166	PMID: 16961129	IC		F			gene	10090	20101111	MGI
MGI	MGI:102651	Rrm1-rs13		PWY0-166	PMID: 16961130	IC		F			gene	10090	20101111	MGI
MGI	MGI:2155865	Rrm2b		PWY0-166	PMID: 16961131	IC		F			gene	10090	20101111	MGI
MGI	MGI:98181	Rrm2		PWY0-166	PMID: 16961132	IC		F			gene	10090	20101111	MGI
MGI	MGI:98180	Rrm1		PWY0-166	PMID: 16961133	IC		F			gene	10090	20101111	MGI
MGI	MGI:1919519	Cda		PWY0-181	PMID: 16961134	IC		F			gene	10090	20101111	MGI
MGI	MGI:1342279	Aicda		PWY0-181	PMID: 16961135	IC		F			gene	10090	20101111	MGI
MGI	MGI:103298	Apobec1		PWY0-181	PMID: 16961136	IC		F			gene	10090	20101111	MGI
MGI	MGI:1920212	Tymp		PWY0-181	PMID: 16961137	IC		F			gene	10090	20101111	MGI
MGI	MGI:1913266	Tk2		PWY0-181	PMID: 16961138	IC		F			gene	10090	20101111	MGI
MGI	MGI:98763	Tk1		PWY0-181	PMID: 16961139	IC		F			gene	10090	20101111	MGI
MGI	MGI:87870	Acat1		PWY-5109	PMID: 16961140	IC		F			gene	10090	20101111	MGI
MGI	MGI:87871	Acat2		PWY-5109	PMID: 16961141	IC		F			gene	10090	20101111	MGI
MGI	MGI:1333871	Hsd17b10		PWY-5109	PMID: 16961142	IC		F			gene	10090	20101111	MGI
MGI	MGI:2136460	Echs1		PWY-5109	PMID: 16961143	IC		F			gene	10090	20101111	MGI
MGI	MGI:1277964	Ehhadh		PWY-5109	PMID: 16961144	IC		F			gene	10090	20101111	MGI
MGI	MGI:2135593	Hadha		PWY-5109	PMID: 16961145	IC		F			gene	10090	20101111	MGI
MGI	MGI:2144929	Adi1		PWY-5389	PMID: 16961146	IC		F			gene	10090	20101111	MGI
MGI	MGI:102706	Fdft1		PWY-5670	PMID: 16961147	IC		F			gene	10090	20101111	MGI
MGI	MGI:109296	Sqle		PWY-5670	PMID: 16961148	IC		F			gene	10090	20101111	MGI
MGI	MGI:1920740	Mipol1		PWY0-662	PMID: 16961149	IC		F			gene	10090	20101111	MGI
MGI	MGI:2144955	AU021838		PWY0-662	PMID: 16961150	IC		F			gene	10090	20101111	MGI
MGI	MGI:1922706	Prps1l1		PWY0-662	PMID: 16961151	IC		F			gene	10090	20101111	MGI
MGI	MGI:97776	Prps2		PWY0-662	PMID: 16961152	IC		F			gene	10090	20101111	MGI
MGI	MGI:97775	Prps1		PWY0-662	PMID: 16961153	IC		F			gene	10090	20101111	MGI
MGI	MGI:1915013	Prpsap1		PWY0-662	PMID: 16961154	IC		F			gene	10090	20101111	MGI
MGI	MGI:2384838	Prpsap2		PWY0-662	PMID: 16961155	IC		F			gene	10090	20101111	MGI
MGI	MGI:109490	Sms		ARGSPECAT-PWY	PMID: 16961156	IC		F			gene	10090	20101111	MGI
MGI	MGI:1333111	Amd2		ARGSPECAT-PWY	PMID: 16961157	IC		F			gene	10090	20101111	MGI
MGI	MGI:88004	Amd1		ARGSPECAT-PWY	PMID: 16961158	IC		F			gene	10090	20101111	MGI
MGI	MGI:102690	Srm		BSUBPOLYAMSYN-PWY	PMID: 16961159	IC		F			gene	10090	20101111	MGI
MGI	MGI:1333111	Amd2		BSUBPOLYAMSYN-PWY	PMID: 16961160	IC		F			gene	10090	20101111	MGI
MGI	MGI:88004	Amd1		BSUBPOLYAMSYN-PWY	PMID: 16961161	IC		F			gene	10090	20101111	MGI
MGI	MGI:1914342	Gatm		GLYCGREAT-PWY	PMID: 16961162	IC		F			gene	10090	20101111	MGI
MGI	MGI:1098221	Gamt		GLYCGREAT-PWY	PMID: 16961163	IC		F			gene	10090	20101111	MGI
MGI	MGI:97402	Odc1		ORNSPNANA-PWY	PMID: 16961164	IC		F			gene	10090	20101111	MGI
MGI	MGI:1858170	Oaz3		ORNSPNANA-PWY	PMID: 16961165	IC		F			gene	10090	20101111	MGI
MGI	MGI:109492	Oaz2		ORNSPNANA-PWY	PMID: 16961166	IC		F			gene	10090	20101111	MGI
MGI	MGI:109433	Oaz1		ORNSPNANA-PWY	PMID: 16961167	IC		F			gene	10090	20101111	MGI
MGI	MGI:1859169	Azin1		ORNSPNANA-PWY	PMID: 16961168	IC		F			gene	10090	20101111	MGI
MGI	MGI:2442093	Adc		ORNSPNANA-PWY	PMID: 16961169	IC		F			gene	10090	20101111	MGI
MGI	MGI:89564	D12Nds11		ORNSPNANA-PWY	PMID: 16961170	IC		F			gene	10090	20101111	MGI
MGI	MGI:102690	Srm		ORNSPNANA-PWY	PMID: 16961171	IC		F			gene	10090	20101111	MGI
MGI	MGI:109490	Sms		ORNSPNANA-PWY	PMID: 16961172	IC		F			gene	10090	20101111	MGI
MGI	MGI:96567	Impdh1		PWY-5695	PMID: 16961173	IC		F			gene	10090	20101111	MGI
MGI	MGI:109367	Impdh2		PWY-5695	PMID: 16961174	IC		F			gene	10090	20101111	MGI
MGI	MGI:99782	Nt5e		PWY-5695	PMID: 16961175	IC		F			gene	10090	20101111	MGI
MGI	MGI:1918131	Nt5c1b		PWY-5695	PMID: 16961176	IC		F			gene	10090	20101111	MGI
MGI	MGI:1917271	Nt5dc2		PWY-5695	PMID: 16961177	IC		F			gene	10090	20101111	MGI
MGI	MGI:2178563	Nt5c2		PWY-5695	PMID: 16961178	IC		F			gene	10090	20101111	MGI
MGI	MGI:97365	Pnp1		PWY-5695	PMID: 16961179	IC		F			gene	10090	20101111	MGI
MGI	MGI:3712328	Pnp2		PWY-5695	PMID: 16961180	IC		F			gene	10090	20101111	MGI
MGI	MGI:98973	Xdh		PWY-5695	PMID: 16961181	IC		F			gene	10090	20101111	MGI
MGI	MGI:96062	Hdc		PWY-6173	PMID: 16961182	IC		F			gene	10090	20101111	MGI
MGI	MGI:1923236	Agmat		PWY0-823	PMID: 16961183	IC		F			gene	10090	20101111	MGI
MGI	MGI:1914342	Gatm		PWY3DJ-35588	PMID: 16961184	IC		F			gene	10090	20101111	MGI
MGI	MGI:1098221	Gamt		PWY3DJ-35588	PMID: 16961185	IC		F			gene	10090	20101111	MGI
MGI	MGI:88413	Ckm		PWY3DJ-35588	PMID: 16961186	IC		F			gene	10090	20101111	MGI
MGI	MGI:88407	Ckb		PWY3DJ-35588	PMID: 16961187	IC		F			gene	10090	20101111	MGI
MGI	MGI:98973	Xdh		URSIN-PWY	PMID: 16961188	IC		F			gene	10090	20101111	MGI
MGI	MGI:3712328	Pnp2		URSIN-PWY	PMID: 16961189	IC		F			gene	10090	20101111	MGI
MGI	MGI:97365	Pnp1		URSIN-PWY	PMID: 16961190	IC		F			gene	10090	20101111	MGI
MGI	MGI:2178563	Nt5c2		URSIN-PWY	PMID: 16961191	IC		F			gene	10090	20101111	MGI
MGI	MGI:1917271	Nt5dc2		URSIN-PWY	PMID: 16961192	IC		F			gene	10090	20101111	MGI
MGI	MGI:1918131	Nt5c1b		URSIN-PWY	PMID: 16961193	IC		F			gene	10090	20101111	MGI
MGI	MGI:99782	Nt5e		URSIN-PWY	PMID: 16961194	IC		F			gene	10090	20101111	MGI
MGI	MGI:109367	Impdh2		URSIN-PWY	PMID: 16961195	IC		F			gene	10090	20101111	MGI
MGI	MGI:96567	Impdh1		URSIN-PWY	PMID: 16961196	IC		F			gene	10090	20101111	MGI
MGI	MGI:1916142	1190003J15Rik		URSIN-PWY	PMID: 16961197	IC		F			gene	10090	20101111	MGI
MGI	MGI:98907	Uox		URSIN-PWY	PMID: 16961198	IC		F			gene	10090	20101111	MGI
MGI	MGI:1923236	Agmat		PWY-40	PMID: 16961199	IC		F			gene	10090	20101111	MGI
MGI	MGI:97402	Odc1		PWY-46	PMID: 16961200	IC		F			gene	10090	20101111	MGI
MGI	MGI:1858170	Oaz3		PWY-46	PMID: 16961201	IC		F			gene	10090	20101111	MGI
MGI	MGI:109492	Oaz2		PWY-46	PMID: 16961202	IC		F			gene	10090	20101111	MGI
MGI	MGI:109433	Oaz1		PWY-46	PMID: 16961203	IC		F			gene	10090	20101111	MGI
MGI	MGI:1859169	Azin1		PWY-46	PMID: 16961204	IC		F			gene	10090	20101111	MGI
MGI	MGI:2442093	Adc		PWY-46	PMID: 16961205	IC		F			gene	10090	20101111	MGI
MGI	MGI:89564	D12Nds11		PWY-46	PMID: 16961206	IC		F			gene	10090	20101111	MGI
MGI	MGI:95698	Gfpt1		UDPNACETYLGALSYN-PWY	PMID: 16961207	IC		F			gene	10090	20101111	MGI
MGI	MGI:1338883	Gfpt2		UDPNACETYLGALSYN-PWY	PMID: 16961208	IC		F			gene	10090	20101111	MGI
MGI	MGI:1858963	Gnpnat1		UDPNACETYLGALSYN-PWY	PMID: 16961209	IC		F			gene	10090	20101111	MGI
MGI	MGI:97566	Pgm3		UDPNACETYLGALSYN-PWY	PMID: 16961210	IC		F			gene	10090	20101111	MGI
MGI	MGI:97564	Pgm1		UDPNACETYLGALSYN-PWY	PMID: 16961211	IC		F			gene	10090	20101111	MGI
MGI	MGI:1334459	Uap1		UDPNACETYLGALSYN-PWY	PMID: 16961212	IC		F			gene	10090	20101111	MGI
MGI	MGI:87999	Alox5		PWY-5409	PMID: 16961213	IC		F			gene	10090	20101111	MGI
MGI	MGI:87999	Alox5		PWY-5410	PMID: 16961214	IC		F			gene	10090	20101111	MGI
MGI	MGI:104888	Fdps		PWY-4681	PMID: 16961215	IC		F			gene	10090	20101111	MGI
MGI	MGI:1341724	Ggps1		PWY-4681	PMID: 16961216	IC		F			gene	10090	20101111	MGI
MGI	MGI:1919030	Isyna1		PWY-2301	PMID: 16961217	IC		F			gene	10090	20101111	MGI
MGI	MGI:1933158	Impa1		PWY-2301	PMID: 16961218	IC		F			gene	10090	20101111	MGI
MGI	MGI:2149728	Impa2		PWY-2301	PMID: 16961219	IC		F			gene	10090	20101111	MGI
MGI	MGI:1915720	Impad1		PWY-2301	PMID: 16961220	IC		F			gene	10090	20101111	MGI
MGI	MGI:1335106	Pikfyve		PWY-6351	PMID: 16961221	IC		F			gene	10090	20101111	MGI
MGI	MGI:107929	Pip5k1a		PWY-6351	PMID: 16961222	IC		F			gene	10090	20101111	MGI
MGI	MGI:1298224	Pip5k1c		PWY-6351	PMID: 16961223	IC		F			gene	10090	20101111	MGI
MGI	MGI:107930	Pip5k1b		PWY-6351	PMID: 16961224	IC		F			gene	10090	20101111	MGI
MGI	MGI:2448520	Pip5kl1		PWY-6351	PMID: 16961225	IC		F			gene	10090	20101111	MGI
MGI	MGI:1334433	Pi4kb		PWY-6351	PMID: 16961226	IC		F			gene	10090	20101111	MGI
MGI	MGI:1914323	Pi4k2b		PWY-6351	PMID: 16961227	IC		F			gene	10090	20101111	MGI
MGI	MGI:1934031	Pi4k2a		PWY-6351	PMID: 16961228	IC		F			gene	10090	20101111	MGI
MGI	MGI:105491	Cdipt		PWY-6351	PMID: 16961229	IC		F			gene	10090	20101111	MGI
MGI	MGI:97615	Plcg1		PWY-6351	PMID: 16961230	IC		F			gene	10090	20101111	MGI
MGI	MGI:107465	Plcb2		PWY-6351	PMID: 16961231	IC		F			gene	10090	20101111	MGI
MGI	MGI:97613	Plcb1		PWY-6351	PMID: 16961232	IC		F			gene	10090	20101111	MGI
MGI	MGI:97614	Plcd1		PWY-6351	PMID: 16961233	IC		F			gene	10090	20101111	MGI
MGI	MGI:1921305	Plce1		PWY-6351	PMID: 16961234	IC		F			gene	10090	20101111	MGI
MGI	MGI:104778	Plcb3		PWY-6351	PMID: 16961235	IC		F			gene	10090	20101111	MGI
MGI	MGI:107469	Plcd4		PWY-6351	PMID: 16961236	IC		F			gene	10090	20101111	MGI
MGI	MGI:2443078	Plch2		PWY-6351	PMID: 16961237	IC		F			gene	10090	20101111	MGI
MGI	MGI:2683547	Plch1		PWY-6351	PMID: 16961238	IC		F			gene	10090	20101111	MGI
MGI	MGI:107451	Plcd3		PWY-6351	PMID: 16961239	IC		F			gene	10090	20101111	MGI
MGI	MGI:97616	Plcg2		PWY-6351	PMID: 16961240	IC		F			gene	10090	20101111	MGI
MGI	MGI:2150308	Plcz1		PWY-6351	PMID: 16961241	IC		F			gene	10090	20101111	MGI
MGI	MGI:1298206	Pip4k2a		PWY-6351	PMID: 16961242	IC		F			gene	10090	20101111	MGI
MGI	MGI:2152214	Pip4k2c		PWY-6351	PMID: 16961243	IC		F			gene	10090	20101111	MGI
MGI	MGI:1934234	Pip4k2b		PWY-6351	PMID: 16961244	IC		F			gene	10090	20101111	MGI
MGI	MGI:1336159	Minpp1		PWY-6358	PMID: 16961245	IC		F			gene	10090	20101111	MGI
MGI	MGI:2442554	Itpkc		PWY-6358	PMID: 16961246	IC		F			gene	10090	20101111	MGI
MGI	MGI:1333822	Itpka		PWY-6358	PMID: 16961247	IC		F			gene	10090	20101111	MGI
MGI	MGI:109235	Itpkb		PWY-6358	PMID: 16961248	IC		F			gene	10090	20101111	MGI
MGI	MGI:1927753	Inpp5e		PWY-6358	PMID: 16961249	IC		F			gene	10090	20101111	MGI
MGI	MGI:2141867	Inpp5f		PWY-6358	PMID: 16961250	IC		F			gene	10090	20101111	MGI
MGI	MGI:107357	Inpp5d		PWY-6358	PMID: 16961251	IC		F			gene	10090	20101111	MGI
MGI	MGI:2686961	Inpp5a		PWY-6358	PMID: 16961252	IC		F			gene	10090	20101111	MGI
MGI	MGI:103257	Inpp5b		PWY-6358	PMID: 16961253	IC		F			gene	10090	20101111	MGI
MGI	MGI:2158663	Inpp5j		PWY-6358	PMID: 16961254	IC		F			gene	10090	20101111	MGI
MGI	MGI:1194899	Inpp5k		PWY-6358	PMID: 16961255	IC		F			gene	10090	20101111	MGI
MGI	MGI:104848	Inpp1		PWY-6358	PMID: 16961256	IC		F			gene	10090	20101111	MGI
MGI	MGI:104848	Inpp1		PWY-6363	PMID: 16961257	IC		F			gene	10090	20101111	MGI
MGI	MGI:1194899	Inpp5k		PWY-6363	PMID: 16961258	IC		F			gene	10090	20101111	MGI
MGI	MGI:2158663	Inpp5j		PWY-6363	PMID: 16961259	IC		F			gene	10090	20101111	MGI
MGI	MGI:103257	Inpp5b		PWY-6363	PMID: 16961260	IC		F			gene	10090	20101111	MGI
MGI	MGI:2686961	Inpp5a		PWY-6363	PMID: 16961261	IC		F			gene	10090	20101111	MGI
MGI	MGI:107357	Inpp5d		PWY-6363	PMID: 16961262	IC		F			gene	10090	20101111	MGI
MGI	MGI:2141867	Inpp5f		PWY-6363	PMID: 16961263	IC		F			gene	10090	20101111	MGI
MGI	MGI:1927753	Inpp5e		PWY-6363	PMID: 16961264	IC		F			gene	10090	20101111	MGI
MGI	MGI:109235	Itpkb		PWY-6364	PMID: 16961265	IC		F			gene	10090	20101111	MGI
MGI	MGI:1333822	Itpka		PWY-6364	PMID: 16961266	IC		F			gene	10090	20101111	MGI
MGI	MGI:2442554	Itpkc		PWY-6364	PMID: 16961267	IC		F			gene	10090	20101111	MGI
MGI	MGI:2158663	Inpp5j		PWY-6364	PMID: 16961268	IC		F			gene	10090	20101111	MGI
MGI	MGI:1336159	Minpp1		PWY-6364	PMID: 16961269	IC		F			gene	10090	20101111	MGI
MGI	MGI:2446159	Itpk1		PWY-6365	PMID: 16961270	IC		F			gene	10090	20101111	MGI
MGI	MGI:2446159	Itpk1		PWY-6362	PMID: 16961271	IC		F			gene	10090	20101111	MGI
MGI	MGI:1922928	Ippk		PWY-6362	PMID: 16961272	IC		F			gene	10090	20101111	MGI
MGI	MGI:109235	Itpkb		PWY-6362	PMID: 16961273	IC		F			gene	10090	20101111	MGI
MGI	MGI:1333822	Itpka		PWY-6362	PMID: 16961274	IC		F			gene	10090	20101111	MGI
MGI	MGI:2442554	Itpkc		PWY-6362	PMID: 16961275	IC		F			gene	10090	20101111	MGI
MGI	MGI:2158663	Inpp5j		PWY-6362	PMID: 16961276	IC		F			gene	10090	20101111	MGI
MGI	MGI:87882	Acp2		PWY-6348	PMID: 16961277	IC		F			gene	10090	20101111	MGI
MGI	MGI:1931010	Acp6		PWY-6348	PMID: 16961278	IC		F			gene	10090	20101111	MGI
MGI	MGI:1928480	Acpp		PWY-6348	PMID: 16961279	IC		F			gene	10090	20101111	MGI
MGI	MGI:87883	Acp5		PWY-6348	PMID: 16961280	IC		F			gene	10090	20101111	MGI
MGI	MGI:87881	Acp1		PWY-6348	PMID: 16961281	IC		F			gene	10090	20101111	MGI
MGI	MGI:2442444	Acpl2		PWY-6348	PMID: 16961282	IC		F			gene	10090	20101111	MGI
MGI	MGI:2142121	C330005M16Rik		PWY-6348	PMID: 16961283	IC		F			gene	10090	20101111	MGI
MGI	MGI:87882	Acp2		PWY-6355	PMID: 16961284	IC		F			gene	10090	20101111	MGI
MGI	MGI:1931010	Acp6		PWY-6355	PMID: 16961285	IC		F			gene	10090	20101111	MGI
MGI	MGI:1928480	Acpp		PWY-6355	PMID: 16961286	IC		F			gene	10090	20101111	MGI
MGI	MGI:87883	Acp5		PWY-6355	PMID: 16961287	IC		F			gene	10090	20101111	MGI
MGI	MGI:87881	Acp1		PWY-6355	PMID: 16961288	IC		F			gene	10090	20101111	MGI
MGI	MGI:2442444	Acpl2		PWY-6355	PMID: 16961289	IC		F			gene	10090	20101111	MGI
MGI	MGI:2142121	C330005M16Rik		PWY-6355	PMID: 16961290	IC		F			gene	10090	20101111	MGI
MGI	MGI:894320	Prdx6		PWY-6355	PMID: 16961291	IC		F			gene	10090	20101111	MGI
MGI	MGI:97137	Mpo		PWY-6355	PMID: 16961292	IC		F			gene	10090	20101111	MGI
MGI	MGI:107569	Epx		PWY-6355	PMID: 16961293	IC		F			gene	10090	20101111	MGI
MGI	MGI:88271	Cat		PWY-6355	PMID: 16961294	IC		F			gene	10090	20101111	MGI
MGI	MGI:1336888	Prdx6-rs1		PWY-6355	PMID: 16961295	IC		F			gene	10090	20101111	MGI
MGI	MGI:106530	D3Bwg0562e		PWY-6355	PMID: 16961296	IC		F			gene	10090	20101111	MGI
MGI	MGI:99523	Prdx1		PWY-6355	PMID: 16961297	IC		F			gene	10090	20101111	MGI
MGI	MGI:1098237	Kif9		PWY-6355	PMID: 16961298	IC		F			gene	10090	20101111	MGI
MGI	MGI:1351646	Abca7		PWY-6355	PMID: 16961299	IC		F			gene	10090	20101111	MGI
MGI	MGI:1923363	Lpo		PWY-6355	PMID: 16961300	IC		F			gene	10090	20101111	MGI
MGI	MGI:98813	Tpo		PWY-6355	PMID: 16961301	IC		F			gene	10090	20101111	MGI
MGI	MGI:2441766	9930021D14Rik		PWY-6355	PMID: 16961302	IC		F			gene	10090	20101111	MGI
MGI	MGI:1916925	Pxdn		PWY-6355	PMID: 16961303	IC		F			gene	10090	20101111	MGI
MGI	MGI:87926	Adh7		PWY66-21	PMID: 16961304	IC		F			gene	10090	20101111	MGI
MGI	MGI:87929	Adh5		PWY66-21	PMID: 16961305	IC		F			gene	10090	20101111	MGI
MGI	MGI:1349472	Adh4		PWY66-21	PMID: 16961306	IC		F			gene	10090	20101111	MGI
MGI	MGI:87921	Adh1		PWY66-21	PMID: 16961307	IC		F			gene	10090	20101111	MGI
MGI	MGI:99600	Aldh2		PWY66-21	PMID: 16961308	IC		F			gene	10090	20101111	MGI
MGI	MGI:108186	Aldh7a1		PWY66-21	PMID: 16961309	IC		F			gene	10090	20101111	MGI
MGI	MGI:1919785	Aldh1b1		PWY66-21	PMID: 16961310	IC		F			gene	10090	20101111	MGI
MGI	MGI:99596	Aldh5		PWY66-21	PMID: 16961311	IC		F			gene	10090	20101111	MGI
MGI	MGI:1347050	Aldh1a7		PWY66-21	PMID: 16961312	IC		F			gene	10090	20101111	MGI
MGI	MGI:1890410	Acss2		PWY66-21	PMID: 16961313	IC		F			gene	10090	20101111	MGI
MGI	MGI:1915988	Acss1		PWY66-21	PMID: 16961314	IC		F			gene	10090	20101111	MGI
MGI	MGI:2685720	Acss3		PWY66-21	PMID: 16961315	IC		F			gene	10090	20101111	MGI
MGI	MGI:106594	Gyk		PWY-4261	PMID: 16961316	IC		F			gene	10090	20101111	MGI
MGI	MGI:1329027	Gk2		PWY-4261	PMID: 16961317	IC		F			gene	10090	20101111	MGI
MGI	MGI:2443336	Gk5		PWY-4261	PMID: 16961318	IC		F			gene	10090	20101111	MGI
MGI	MGI:891990	Gykl1		PWY-4261	PMID: 16961319	IC		F			gene	10090	20101111	MGI
MGI	MGI:95742	Glo1		PWY-5386	PMID: 16961320	IC		F			gene	10090	20101111	MGI
MGI	MGI:95745	Hagh		PWY-5386	PMID: 16961321	IC		F			gene	10090	20101111	MGI
MGI	MGI:106428	Ldhd		PWY-5386	PMID: 16961322	IC		F			gene	10090	20101111	MGI
MGI	MGI:106428	Ldhd		PWY-901	PMID: 16961323	IC		F			gene	10090	20101111	MGI
MGI	MGI:2443978	Amdhd2		GLCMANNANAUT-PWY	PMID: 16961324	IC		F			gene	10090	20101111	MGI
MGI	MGI:1347054	Gnpda1		GLCMANNANAUT-PWY	PMID: 16961325	IC		F			gene	10090	20101111	MGI
MGI	MGI:1915230	Gnpda2		GLCMANNANAUT-PWY	PMID: 16961326	IC		F			gene	10090	20101111	MGI
MGI	MGI:1354951	Gne		GLCMANNANAUT-PWY	PMID: 16961327	IC		F			gene	10090	20101111	MGI
MGI	MGI:1914682	Npl2		GLCMANNANAUT-PWY	PMID: 16961328	IC		F			gene	10090	20101111	MGI
MGI	MGI:1921341	Npl		GLCMANNANAUT-PWY	PMID: 16961329	IC		F			gene	10090	20101111	MGI
MGI	MGI:1915230	Gnpda2		GLUAMCAT-PWY	PMID: 16961330	IC		F			gene	10090	20101111	MGI
MGI	MGI:1347054	Gnpda1		GLUAMCAT-PWY	PMID: 16961331	IC		F			gene	10090	20101111	MGI
MGI	MGI:2443978	Amdhd2		GLUAMCAT-PWY	PMID: 16961332	IC		F			gene	10090	20101111	MGI
MGI	MGI:1339972	Bhmt		PWY-3661	PMID: 16961333	IC		F			gene	10090	20101111	MGI
MGI	MGI:1891379	Bhmt2		PWY-3661	PMID: 16961334	IC		F			gene	10090	20101111	MGI
MGI	MGI:1921379	Dmgdh		PWY-3661	PMID: 16961335	IC		F			gene	10090	20101111	MGI
MGI	MGI:1197006	Pipox		PWY-3661	PMID: 16961336	IC		F			gene	10090	20101111	MGI
MGI	MGI:1277989	Shmt2		PWY-3661	PMID: 16961337	IC		F			gene	10090	20101111	MGI
MGI	MGI:98299	Shmt1		PWY-3661	PMID: 16961338	IC		F			gene	10090	20101111	MGI
MGI	MGI:2182607	Sdsl		PWY-3661	PMID: 16961339	IC		F			gene	10090	20101111	MGI
MGI	MGI:98270	Sds		PWY-3661	PMID: 16961340	IC		F			gene	10090	20101111	MGI
MGI	MGI:2153181	Hnmt		PWY-6181	PMID: 16961341	IC		F			gene	10090	20101111	MGI
MGI	MGI:1923757	Abp1		PWY-6181	PMID: 16961342	IC		F			gene	10090	20101111	MGI
MGI	MGI:1921341	Npl		PWY0-1324	PMID: 16961343	IC		F			gene	10090	20101111	MGI
MGI	MGI:1914682	Npl2		PWY0-1324	PMID: 16961344	IC		F			gene	10090	20101111	MGI
MGI	MGI:1354951	Gne		PWY0-1324	PMID: 16961345	IC		F			gene	10090	20101111	MGI
MGI	MGI:96916	Maob		PWY6666-2	PMID: 16961346	IC		F			gene	10090	20101111	MGI
MGI	MGI:96915	Maoa		PWY6666-2	PMID: 16961347	IC		F			gene	10090	20101111	MGI
MGI	MGI:99600	Aldh2		PWY6666-2	PMID: 16961348	IC		F			gene	10090	20101111	MGI
MGI	MGI:1347050	Aldh1a7		PWY6666-2	PMID: 16961349	IC		F			gene	10090	20101111	MGI
MGI	MGI:88470	Comt1		PWY6666-2	PMID: 16961350	IC		F			gene	10090	20101111	MGI
MGI	MGI:1916406	Comtd1		PWY6666-2	PMID: 16961351	IC		F			gene	10090	20101111	MGI
MGI	MGI:3769724	Tomt		PWY6666-2	PMID: 16961352	IC		F			gene	10090	20101111	MGI
MGI	MGI:102896	Sult1a1		PWY6666-2	PMID: 16961353	IC		F			gene	10090	20101111	MGI
MGI	MGI:2443582	Abat		4AMINOBUTMETAB-PWY	PMID: 16961354	IC		F			gene	10090	20101111	MGI
MGI	MGI:2441982	Aldh5a1		4AMINOBUTMETAB-PWY	PMID: 16961355	IC		F			gene	10090	20101111	MGI
MGI	MGI:2136971	Allc		PWY-5697	PMID: 16961356	IC		F			gene	10090	20101111	MGI
MGI	MGI:2183102	Sardh		CRNFORCAT-PWY	PMID: 16961357	IC		F			gene	10090	20101111	MGI
MGI	MGI:1197006	Pipox		CRNFORCAT-PWY	PMID: 16961358	IC		F			gene	10090	20101111	MGI
MGI	MGI:96916	Maob		PWY-0	PMID: 16961359	IC		F			gene	10090	20101111	MGI
MGI	MGI:96915	Maoa		PWY-0	PMID: 16961360	IC		F			gene	10090	20101111	MGI
MGI	MGI:1861622	Aldh9a1		PWY-0	PMID: 16961361	IC		F			gene	10090	20101111	MGI
MGI	MGI:99600	Aldh2		PWY-0	PMID: 16961362	IC		F			gene	10090	20101111	MGI
MGI	MGI:1353452	Aldh3a2		PWY-0	PMID: 16961363	IC		F			gene	10090	20101111	MGI
MGI	MGI:108186	Aldh7a1		PWY-0	PMID: 16961364	IC		F			gene	10090	20101111	MGI
MGI	MGI:1347050	Aldh1a7		PWY-0	PMID: 16961365	IC		F			gene	10090	20101111	MGI
MGI	MGI:2443582	Abat		BETA-ALA-DEGRADATION-I-PWY	PMID: 16961366	IC		F			gene	10090	20101111	MGI
MGI	MGI:1888689	Mmsdh		BETA-ALA-DEGRADATION-I-PWY	PMID: 16961367	IC		F			gene	10090	20101111	MGI
MGI	MGI:107701	Bckdha		PWY-5046	PMID: 16961368	IC		F			gene	10090	20101111	MGI
MGI	MGI:88137	Bckdhb		PWY-5046	PMID: 16961369	IC		F			gene	10090	20101111	MGI
MGI	MGI:105386	Dbt		PWY-5046	PMID: 16961370	IC		F			gene	10090	20101111	MGI
MGI	MGI:107450	Dld		PWY-5046	PMID: 16961371	IC		F			gene	10090	20101111	MGI
MGI	MGI:1098267	Ogdh		PWY-5084	PMID: 16961372	IC		F			gene	10090	20101111	MGI
MGI	MGI:2445096	Dhtkd1		PWY-5084	PMID: 16961373	IC		F			gene	10090	20101111	MGI
MGI	MGI:1926170	Dlst		PWY-5084	PMID: 16961374	IC		F			gene	10090	20101111	MGI
MGI	MGI:107450	Dld		PWY-5084	PMID: 16961375	IC		F			gene	10090	20101111	MGI
MGI	MGI:95791	Got1		HYDROXYPRODEG-PWY	PMID: 16961376	IC		F			gene	10090	20101111	MGI
MGI	MGI:1923865	Got1l1		HYDROXYPRODEG-PWY	PMID: 16961377	IC		F			gene	10090	20101111	MGI
MGI	MGI:1929093	Prodh2		HYDROXYPRODEG-PWY	PMID: 16961378	IC		F			gene	10090	20101111	MGI
MGI	MGI:97770	Prodh		HYDROXYPRODEG-PWY	PMID: 16961379	IC		F			gene	10090	20101111	MGI
MGI	MGI:1915391	Gpt2		ALANINE-DEG3-PWY	PMID: 16961380	IC		F			gene	10090	20101111	MGI
MGI	MGI:95802	Gpt		ALANINE-DEG3-PWY	PMID: 16961381	IC		F			gene	10090	20101111	MGI
MGI	MGI:2144822	Aspg		ASPARAGINE-DEG1-PWY	PMID: 16961382	IC		F			gene	10090	20101111	MGI
MGI	MGI:1913764	Asrgl1		ASPARAGINE-DEG1-PWY	PMID: 16961383	IC		F			gene	10090	20101111	MGI
MGI	MGI:95792	Got2		ASPARTATE-DEG1-PWY	PMID: 16961384	IC		F			gene	10090	20101111	MGI
MGI	MGI:97051	Mdh1		MALATE-ASPARTATE-SHUTTLE-PWY	PMID: 16961385	IC		F			gene	10090	20101111	MGI
MGI	MGI:1923918	Mdh1b		MALATE-ASPARTATE-SHUTTLE-PWY	PMID: 16961386	IC		F			gene	10090	20101111	MGI
MGI	MGI:95791	Got1		MALATE-ASPARTATE-SHUTTLE-PWY	PMID: 16961387	IC		F			gene	10090	20101111	MGI
MGI	MGI:1923865	Got1l1		MALATE-ASPARTATE-SHUTTLE-PWY	PMID: 16961388	IC		F			gene	10090	20101111	MGI
MGI	MGI:105925	Cdo1		CYSDEGRV-PWY	PMID: 16961389	IC		F			gene	10090	20101111	MGI
MGI	MGI:2180098	Csad		CYSDEGRV-PWY	PMID: 16961390	IC		F			gene	10090	20101111	MGI
MGI	MGI:105925	Cdo1		CYSTEINE-DEG-PWY	PMID: 16961391	IC		F			gene	10090	20101111	MGI
MGI	MGI:95791	Got1		CYSTEINE-DEG-PWY	PMID: 16961392	IC		F			gene	10090	20101111	MGI
MGI	MGI:1923865	Got1l1		CYSTEINE-DEG-PWY	PMID: 16961393	IC		F			gene	10090	20101111	MGI
MGI	MGI:2179733	Mpst		PWY-5329	PMID: 16961394	IC		F			gene	10090	20101111	MGI
MGI	MGI:2443582	Abat		GLUDEG-I-PWY	PMID: 16961395	IC		F			gene	10090	20101111	MGI
MGI	MGI:95634	Gad2		GLUDEG-I-PWY	PMID: 16961396	IC		F			gene	10090	20101111	MGI
MGI	MGI:95632	Gad1		GLUDEG-I-PWY	PMID: 16961397	IC		F			gene	10090	20101111	MGI
MGI	MGI:2441982	Aldh5a1		GLUDEG-I-PWY	PMID: 16961398	IC		F			gene	10090	20101111	MGI
MGI	MGI:95792	Got2		GLUTOXA-PWY	PMID: 16961399	IC		F			gene	10090	20101111	MGI
MGI	MGI:1306775	Sucla2		GLUTOXA-PWY	PMID: 16961400	IC		F			gene	10090	20101111	MGI
MGI	MGI:1927234	Suclg1		GLUTOXA-PWY	PMID: 16961401	IC		F			gene	10090	20101111	MGI
MGI	MGI:95530	Fh1		GLUTOXA-PWY	PMID: 16961402	IC		F			gene	10090	20101111	MGI
MGI	MGI:95634	Gad2		PWY-4321	PMID: 16961403	IC		F			gene	10090	20101111	MGI
MGI	MGI:95632	Gad1		PWY-4321	PMID: 16961404	IC		F			gene	10090	20101111	MGI
MGI	MGI:2441982	Aldh5a1		PWY-4321	PMID: 16961405	IC		F			gene	10090	20101111	MGI
MGI	MGI:2443582	Abat		PWY-4321	PMID: 16961406	IC		F			gene	10090	20101111	MGI
MGI	MGI:95753	Glud1		PWY-5766	PMID: 16961407	IC		F			gene	10090	20101111	MGI
MGI	MGI:95754	Glud2		PWY-5766	PMID: 16961408	IC		F			gene	10090	20101111	MGI
MGI	MGI:95753	Glud1		GLUTAMINE-DEG1-PWY	PMID: 16961409	IC		F			gene	10090	20101111	MGI
MGI	MGI:95754	Glud2		GLUTAMINE-DEG1-PWY	PMID: 16961410	IC		F			gene	10090	20101111	MGI
MGI	MGI:2143539	Gls2		GLUTAMINE-DEG1-PWY	PMID: 16961411	IC		F			gene	10090	20101111	MGI
MGI	MGI:95752	Gls		GLUTAMINE-DEG1-PWY	PMID: 16961412	IC		F			gene	10090	20101111	MGI
MGI	MGI:2143539	Gls2		GLUTFUMARATE-PWY	PMID: 16961413	IC		F			gene	10090	20101111	MGI
MGI	MGI:95752	Gls		GLUTFUMARATE-PWY	PMID: 16961414	IC		F			gene	10090	20101111	MGI
MGI	MGI:95792	Got2		GLUTFUMARATE-PWY	PMID: 16961415	IC		F			gene	10090	20101111	MGI
MGI	MGI:1341155	Gldc		GLYCLEAV-PWY	PMID: 16961416	IC		F			gene	10090	20101111	MGI
MGI	MGI:3646700	Amt		GLYCLEAV-PWY	PMID: 16961417	IC		F			gene	10090	20101111	MGI
MGI	MGI:107450	Dld		GLYCLEAV-PWY	PMID: 16961418	IC		F			gene	10090	20101111	MGI
MGI	MGI:96010	Hal		PWY-5030	PMID: 16961419	IC		F			gene	10090	20101111	MGI
MGI	MGI:2385332	Uroc1		PWY-5030	PMID: 16961420	IC		F			gene	10090	20101111	MGI
MGI	MGI:1919011	Amdhd1		PWY-5030	PMID: 16961421	IC		F			gene	10090	20101111	MGI
MGI	MGI:1339962	Ftcd		PWY-5030	PMID: 16961422	IC		F			gene	10090	20101111	MGI
MGI	MGI:1338850	Mthfd2		PWY-5030	PMID: 16961423	IC		F			gene	10090	20101111	MGI
MGI	MGI:1342005	Mthfd1		PWY-5030	PMID: 16961424	IC		F			gene	10090	20101111	MGI
MGI	MGI:104861	Bcat1		PWY3DJ-0	PMID: 16961425	IC		F			gene	10090	20101111	MGI
MGI	MGI:1276534	Bcat2		PWY3DJ-0	PMID: 16961426	IC		F			gene	10090	20101111	MGI
MGI	MGI:107701	Bckdha		PWY3DJ-0	PMID: 16961427	IC		F			gene	10090	20101111	MGI
MGI	MGI:88137	Bckdhb		PWY3DJ-0	PMID: 16961428	IC		F			gene	10090	20101111	MGI
MGI	MGI:105386	Dbt		PWY3DJ-0	PMID: 16961429	IC		F			gene	10090	20101111	MGI
MGI	MGI:1914135	Acadsb		PWY3DJ-0	PMID: 16961430	IC		F			gene	10090	20101111	MGI
MGI	MGI:2136460	Echs1		PWY3DJ-0	PMID: 16961431	IC		F			gene	10090	20101111	MGI
MGI	MGI:1277964	Ehhadh		PWY3DJ-0	PMID: 16961432	IC		F			gene	10090	20101111	MGI
MGI	MGI:2135593	Hadha		PWY3DJ-0	PMID: 16961433	IC		F			gene	10090	20101111	MGI
MGI	MGI:1333871	Hsd17b10		PWY3DJ-0	PMID: 16961434	IC		F			gene	10090	20101111	MGI
MGI	MGI:87870	Acat1		PWY3DJ-0	PMID: 16961435	IC		F			gene	10090	20101111	MGI
MGI	MGI:87871	Acat2		PWY3DJ-0	PMID: 16961436	IC		F			gene	10090	20101111	MGI
MGI	MGI:1914154	Pccb		PWY3DJ-0	PMID: 16961437	IC		F			gene	10090	20101111	MGI
MGI	MGI:97499	Pcca		PWY3DJ-0	PMID: 16961438	IC		F			gene	10090	20101111	MGI
MGI	MGI:1920974	Mcee		PWY3DJ-0	PMID: 16961439	IC		F			gene	10090	20101111	MGI
MGI	MGI:97239	Mut		PWY3DJ-0	PMID: 16961440	IC		F			gene	10090	20101111	MGI
MGI	MGI:104861	Bcat1		PWY3DJ-34120	PMID: 16961441	IC		F			gene	10090	20101111	MGI
MGI	MGI:1276534	Bcat2		PWY3DJ-34120	PMID: 16961442	IC		F			gene	10090	20101111	MGI
MGI	MGI:107701	Bckdha		PWY3DJ-34120	PMID: 16961443	IC		F			gene	10090	20101111	MGI
MGI	MGI:88137	Bckdhb		PWY3DJ-34120	PMID: 16961444	IC		F			gene	10090	20101111	MGI
MGI	MGI:105386	Dbt		PWY3DJ-34120	PMID: 16961445	IC		F			gene	10090	20101111	MGI
MGI	MGI:1929242	Ivd		PWY3DJ-34120	PMID: 16961446	IC		F			gene	10090	20101111	MGI
MGI	MGI:1925288	Mccc2		PWY3DJ-34120	PMID: 16961447	IC		F			gene	10090	20101111	MGI
MGI	MGI:1919289	Mccc1		PWY3DJ-34120	PMID: 16961448	IC		F			gene	10090	20101111	MGI
MGI	MGI:1338011	Auh		PWY3DJ-34120	PMID: 16961449	IC		F			gene	10090	20101111	MGI
MGI	MGI:96158	Hmgcl		PWY3DJ-34120	PMID: 16961450	IC		F			gene	10090	20101111	MGI
MGI	MGI:2446108	Hmgcll1		PWY3DJ-34120	PMID: 16961451	IC		F			gene	10090	20101111	MGI
MGI	MGI:104861	Bcat1		PWY3DJ-6	PMID: 16961452	IC		F			gene	10090	20101111	MGI
MGI	MGI:1276534	Bcat2		PWY3DJ-6	PMID: 16961453	IC		F			gene	10090	20101111	MGI
MGI	MGI:107701	Bckdha		PWY3DJ-6	PMID: 16961454	IC		F			gene	10090	20101111	MGI
MGI	MGI:88137	Bckdhb		PWY3DJ-6	PMID: 16961455	IC		F			gene	10090	20101111	MGI
MGI	MGI:105386	Dbt		PWY3DJ-6	PMID: 16961456	IC		F			gene	10090	20101111	MGI
MGI	MGI:107450	Dld		PWY3DJ-6	PMID: 16961457	IC		F			gene	10090	20101111	MGI
MGI	MGI:1929242	Ivd		PWY3DJ-6	PMID: 16961458	IC		F			gene	10090	20101111	MGI
MGI	MGI:1925288	Mccc2		PWY3DJ-6	PMID: 16961459	IC		F			gene	10090	20101111	MGI
MGI	MGI:1919289	Mccc1		PWY3DJ-6	PMID: 16961460	IC		F			gene	10090	20101111	MGI
MGI	MGI:1338011	Auh		PWY3DJ-6	PMID: 16961461	IC		F			gene	10090	20101111	MGI
MGI	MGI:96158	Hmgcl		PWY3DJ-6	PMID: 16961462	IC		F			gene	10090	20101111	MGI
MGI	MGI:2446108	Hmgcll1		PWY3DJ-6	PMID: 16961463	IC		F			gene	10090	20101111	MGI
MGI	MGI:1353573	Aass		LYSINE-DEG1-PWY	PMID: 16961464	IC		F			gene	10090	20101111	MGI
MGI	MGI:1924486	Sccpdh		LYSINE-DEG1-PWY	PMID: 16961465	IC		F			gene	10090	20101111	MGI
MGI	MGI:1345167	Aadat		LYSINE-DEG1-PWY	PMID: 16961466	IC		F			gene	10090	20101111	MGI
MGI	MGI:1098267	Ogdh		LYSINE-DEG1-PWY	PMID: 16961467	IC		F			gene	10090	20101111	MGI
MGI	MGI:2443731	Mat2a		METHIONINE-DEG1-PWY	PMID: 16961468	IC		F			gene	10090	20101111	MGI
MGI	MGI:88017	Mat1a		METHIONINE-DEG1-PWY	PMID: 16961469	IC		F			gene	10090	20101111	MGI
MGI	MGI:1913667	Mat2b		METHIONINE-DEG1-PWY	PMID: 16961470	IC		F			gene	10090	20101111	MGI
MGI	MGI:87968	Ahcy		METHIONINE-DEG1-PWY	PMID: 16961471	IC		F			gene	10090	20101111	MGI
MGI	MGI:2385184	Ahcyl1		METHIONINE-DEG1-PWY	PMID: 16961472	IC		F			gene	10090	20101111	MGI
MGI	MGI:1921590	Ahcyl2		METHIONINE-DEG1-PWY	PMID: 16961473	IC		F			gene	10090	20101111	MGI
MGI	MGI:1261819	Dnmt3b		METHIONINE-DEG1-PWY	PMID: 16961474	IC		F			gene	10090	20101111	MGI
MGI	MGI:94912	Dnmt1		METHIONINE-DEG1-PWY	PMID: 16961475	IC		F			gene	10090	20101111	MGI
MGI	MGI:1261827	Dnmt3a		METHIONINE-DEG1-PWY	PMID: 16961476	IC		F			gene	10090	20101111	MGI
MGI	MGI:1261827	Dnmt3a		PWY-5328	PMID: 16961477	IC		F			gene	10090	20101111	MGI
MGI	MGI:94912	Dnmt1		PWY-5328	PMID: 16961478	IC		F			gene	10090	20101111	MGI
MGI	MGI:1261819	Dnmt3b		PWY-5328	PMID: 16961479	IC		F			gene	10090	20101111	MGI
MGI	MGI:1921590	Ahcyl2		PWY-5328	PMID: 16961480	IC		F			gene	10090	20101111	MGI
MGI	MGI:2385184	Ahcyl1		PWY-5328	PMID: 16961481	IC		F			gene	10090	20101111	MGI
MGI	MGI:87968	Ahcy		PWY-5328	PMID: 16961482	IC		F			gene	10090	20101111	MGI
MGI	MGI:1913667	Mat2b		PWY-5328	PMID: 16961483	IC		F			gene	10090	20101111	MGI
MGI	MGI:88017	Mat1a		PWY-5328	PMID: 16961484	IC		F			gene	10090	20101111	MGI
MGI	MGI:2443731	Mat2a		PWY-5328	PMID: 16961485	IC		F			gene	10090	20101111	MGI
MGI	MGI:1339968	Cth		PWY-5328	PMID: 16961486	IC		F			gene	10090	20101111	MGI
MGI	MGI:88285	Cbs		PWY-5328	PMID: 16961487	IC		F			gene	10090	20101111	MGI
MGI	MGI:97499	Pcca		PWY-5328	PMID: 16961488	IC		F			gene	10090	20101111	MGI
MGI	MGI:1914154	Pccb		PWY-5328	PMID: 16961489	IC		F			gene	10090	20101111	MGI
MGI	MGI:97239	Mut		PWY-5328	PMID: 16961490	IC		F			gene	10090	20101111	MGI
MGI	MGI:1920974	Mcee		PWY-5328	PMID: 16961491	IC		F			gene	10090	20101111	MGI
MGI	MGI:1923865	Got1l1		PWY-5328	PMID: 16961492	IC		F			gene	10090	20101111	MGI
MGI	MGI:95791	Got1		PWY-5328	PMID: 16961493	IC		F			gene	10090	20101111	MGI
MGI	MGI:105925	Cdo1		PWY-5328	PMID: 16961494	IC		F			gene	10090	20101111	MGI
MGI	MGI:2446117	Suox		PWY-5328	PMID: 16961495	IC		F			gene	10090	20101111	MGI
MGI	MGI:1891379	Bhmt2		PWY-5328	PMID: 16961496	IC		F			gene	10090	20101111	MGI
MGI	MGI:1339972	Bhmt		PWY-5328	PMID: 16961497	IC		F			gene	10090	20101111	MGI
MGI	MGI:894292	Mtr		PWY-5328	PMID: 16961498	IC		F			gene	10090	20101111	MGI
MGI	MGI:97448	Otc		CITRULLINE-DEG-PWY	PMID: 16961499	IC		F			gene	10090	20101111	MGI
MGI	MGI:97473	Pah		PHENYLALANINE-DEG1-PWY	PMID: 16961500	IC		F			gene	10090	20101111	MGI
MGI	MGI:1914304	Paics		PHENYLALANINE-DEG1-PWY	PMID: 16961501	IC		F			gene	10090	20101111	MGI
MGI	MGI:94873	Pcbd1		PHENYLALANINE-DEG1-PWY	PMID: 16961502	IC		F			gene	10090	20101111	MGI
MGI	MGI:1919812	Pcbd2		PHENYLALANINE-DEG1-PWY	PMID: 16961503	IC		F			gene	10090	20101111	MGI
MGI	MGI:98487	Tat		PWY-5079	PMID: 16961504	IC		F			gene	10090	20101111	MGI
MGI	MGI:92631	D3Nds9		PWY-5079	PMID: 16961505	IC		F			gene	10090	20101111	MGI
MGI	MGI:87926	Adh7		PWY-5079	PMID: 16961506	IC		F			gene	10090	20101111	MGI
MGI	MGI:2446626	Adh6b		PWY-5079	PMID: 16961507	IC		F			gene	10090	20101111	MGI
MGI	MGI:87929	Adh5		PWY-5079	PMID: 16961508	IC		F			gene	10090	20101111	MGI
MGI	MGI:1349472	Adh4		PWY-5079	PMID: 16961509	IC		F			gene	10090	20101111	MGI
MGI	MGI:87921	Adh1		PWY-5079	PMID: 16961510	IC		F			gene	10090	20101111	MGI
MGI	MGI:2443883	Aldh4a1		PROLINE-DEG2-PWY	PMID: 16961511	IC		F			gene	10090	20101111	MGI
MGI	MGI:1929093	Prodh2		PROLINE-DEG2-PWY	PMID: 16961512	IC		F			gene	10090	20101111	MGI
MGI	MGI:97770	Prodh		PROLINE-DEG2-PWY	PMID: 16961513	IC		F			gene	10090	20101111	MGI
MGI	MGI:1929093	Prodh2		PWY-4561	PMID: 16961514	IC		F			gene	10090	20101111	MGI
MGI	MGI:97770	Prodh		PWY-4561	PMID: 16961515	IC		F			gene	10090	20101111	MGI
MGI	MGI:1277989	Shmt2		PWY3DJ-35778	PMID: 16961516	IC		F			gene	10090	20101111	MGI
MGI	MGI:98299	Shmt1		PWY3DJ-35778	PMID: 16961517	IC		F			gene	10090	20101111	MGI
MGI	MGI:1341155	Gldc		PWY3DJ-35778	PMID: 16961518	IC		F			gene	10090	20101111	MGI
MGI	MGI:3646700	Amt		PWY3DJ-35778	PMID: 16961519	IC		F			gene	10090	20101111	MGI
MGI	MGI:107450	Dld		PWY3DJ-35778	PMID: 16961520	IC		F			gene	10090	20101111	MGI
MGI	MGI:2182607	Sdsl		SERDEG-PWY	PMID: 16961521	IC		F			gene	10090	20101111	MGI
MGI	MGI:98270	Sds		SERDEG-PWY	PMID: 16961522	IC		F			gene	10090	20101111	MGI
MGI	MGI:1926231	Tdh		THRDLCTCAT-PWY	PMID: 16961523	IC		F			gene	10090	20101111	MGI
MGI	MGI:1306797	Aoc3		THRDLCTCAT-PWY	PMID: 16961524	IC		F			gene	10090	20101111	MGI
MGI	MGI:96916	Maob		THRDLCTCAT-PWY	PMID: 16961525	IC		F			gene	10090	20101111	MGI
MGI	MGI:1928486	Tdo2		PWY-5651	PMID: 16961526	IC		F			gene	10090	20101111	MGI
MGI	MGI:96416	Ido1		PWY-5651	PMID: 16961527	IC		F			gene	10090	20101111	MGI
MGI	MGI:2448704	Afmid		PWY-5651	PMID: 16961528	IC		F			gene	10090	20101111	MGI
MGI	MGI:95572	For4		PWY-5651	PMID: 16961529	IC		F			gene	10090	20101111	MGI
MGI	MGI:95571	For3		PWY-5651	PMID: 16961530	IC		F			gene	10090	20101111	MGI
MGI	MGI:95570	For1		PWY-5651	PMID: 16961531	IC		F			gene	10090	20101111	MGI
MGI	MGI:95573	For5		PWY-5651	PMID: 16961532	IC		F			gene	10090	20101111	MGI
MGI	MGI:2138151	Kmo		PWY-5651	PMID: 16961533	IC		F			gene	10090	20101111	MGI
MGI	MGI:1918039	Kynu		PWY-5651	PMID: 16961534	IC		F			gene	10090	20101111	MGI
MGI	MGI:1349444	Haao		PWY-5651	PMID: 16961535	IC		F			gene	10090	20101111	MGI
MGI	MGI:1098267	Ogdh		PWY-6309	PMID: 16961536	IC		F			gene	10090	20101111	MGI
MGI	MGI:2386323	Acmsd		PWY-6309	PMID: 16961537	IC		F			gene	10090	20101111	MGI
MGI	MGI:1917516	Ccbl1		PWY-6309	PMID: 16961538	IC		F			gene	10090	20101111	MGI
MGI	MGI:2677849	Ccbl2		PWY-6309	PMID: 16961539	IC		F			gene	10090	20101111	MGI
MGI	MGI:1345167	Aadat		PWY-6309	PMID: 16961540	IC		F			gene	10090	20101111	MGI
MGI	MGI:2142489	Ido2		PWY-6309	PMID: 16961541	IC		F			gene	10090	20101111	MGI
MGI	MGI:1349444	Haao		PWY-6309	PMID: 16961542	IC		F			gene	10090	20101111	MGI
MGI	MGI:1918039	Kynu		PWY-6309	PMID: 16961543	IC		F			gene	10090	20101111	MGI
MGI	MGI:2138151	Kmo		PWY-6309	PMID: 16961544	IC		F			gene	10090	20101111	MGI
MGI	MGI:95573	For5		PWY-6309	PMID: 16961545	IC		F			gene	10090	20101111	MGI
MGI	MGI:95570	For1		PWY-6309	PMID: 16961546	IC		F			gene	10090	20101111	MGI
MGI	MGI:95571	For3		PWY-6309	PMID: 16961547	IC		F			gene	10090	20101111	MGI
MGI	MGI:95572	For4		PWY-6309	PMID: 16961548	IC		F			gene	10090	20101111	MGI
MGI	MGI:2448704	Afmid		PWY-6309	PMID: 16961549	IC		F			gene	10090	20101111	MGI
MGI	MGI:96416	Ido1		PWY-6309	PMID: 16961550	IC		F			gene	10090	20101111	MGI
MGI	MGI:1928486	Tdo2		PWY-6309	PMID: 16961551	IC		F			gene	10090	20101111	MGI
MGI	MGI:1918039	Kynu		TRPCAT-PWY	PMID: 16961552	IC		F			gene	10090	20101111	MGI
MGI	MGI:1928486	Tdo2		TRPCAT-PWY	PMID: 16961553	IC		F			gene	10090	20101111	MGI
MGI	MGI:96416	Ido1		TRPCAT-PWY	PMID: 16961554	IC		F			gene	10090	20101111	MGI
MGI	MGI:2448704	Afmid		TRPCAT-PWY	PMID: 16961555	IC		F			gene	10090	20101111	MGI
MGI	MGI:95572	For4		TRPCAT-PWY	PMID: 16961556	IC		F			gene	10090	20101111	MGI
MGI	MGI:95571	For3		TRPCAT-PWY	PMID: 16961557	IC		F			gene	10090	20101111	MGI
MGI	MGI:95570	For1		TRPCAT-PWY	PMID: 16961558	IC		F			gene	10090	20101111	MGI
MGI	MGI:95573	For5		TRPCAT-PWY	PMID: 16961559	IC		F			gene	10090	20101111	MGI
MGI	MGI:1098267	Ogdh		TRYPTOPHAN-DEGRADATION-1	PMID: 16961560	IC		F			gene	10090	20101111	MGI
MGI	MGI:2386323	Acmsd		TRYPTOPHAN-DEGRADATION-1	PMID: 16961561	IC		F			gene	10090	20101111	MGI
MGI	MGI:1349444	Haao		TRYPTOPHAN-DEGRADATION-1	PMID: 16961562	IC		F			gene	10090	20101111	MGI
MGI	MGI:1918039	Kynu		TRYPTOPHAN-DEGRADATION-1	PMID: 16961563	IC		F			gene	10090	20101111	MGI
MGI	MGI:2138151	Kmo		TRYPTOPHAN-DEGRADATION-1	PMID: 16961564	IC		F			gene	10090	20101111	MGI
MGI	MGI:95573	For5		TRYPTOPHAN-DEGRADATION-1	PMID: 16961565	IC		F			gene	10090	20101111	MGI
MGI	MGI:95570	For1		TRYPTOPHAN-DEGRADATION-1	PMID: 16961566	IC		F			gene	10090	20101111	MGI
MGI	MGI:95571	For3		TRYPTOPHAN-DEGRADATION-1	PMID: 16961567	IC		F			gene	10090	20101111	MGI
MGI	MGI:95572	For4		TRYPTOPHAN-DEGRADATION-1	PMID: 16961568	IC		F			gene	10090	20101111	MGI
MGI	MGI:2448704	Afmid		TRYPTOPHAN-DEGRADATION-1	PMID: 16961569	IC		F			gene	10090	20101111	MGI
MGI	MGI:96416	Ido1		TRYPTOPHAN-DEGRADATION-1	PMID: 16961570	IC		F			gene	10090	20101111	MGI
MGI	MGI:1928486	Tdo2		TRYPTOPHAN-DEGRADATION-1	PMID: 16961571	IC		F			gene	10090	20101111	MGI
MGI	MGI:87871	Acat2		TRYPTOPHAN-DEGRADATION-1	PMID: 16961572	IC		F			gene	10090	20101111	MGI
MGI	MGI:87870	Acat1		TRYPTOPHAN-DEGRADATION-1	PMID: 16961573	IC		F			gene	10090	20101111	MGI
MGI	MGI:96009	Hadh		TRYPTOPHAN-DEGRADATION-1	PMID: 16961574	IC		F			gene	10090	20101111	MGI
MGI	MGI:1277964	Ehhadh		TRYPTOPHAN-DEGRADATION-1	PMID: 16961575	IC		F			gene	10090	20101111	MGI
MGI	MGI:2136460	Echs1		TRYPTOPHAN-DEGRADATION-1	PMID: 16961576	IC		F			gene	10090	20101111	MGI
MGI	MGI:2135593	Hadha		TRYPTOPHAN-DEGRADATION-1	PMID: 16961577	IC		F			gene	10090	20101111	MGI
MGI	MGI:98487	Tat		PWY3O-4108	PMID: 16961578	IC		F			gene	10090	20101111	MGI
MGI	MGI:98487	Tat		TYRFUMCAT-PWY	PMID: 16961579	IC		F			gene	10090	20101111	MGI
MGI	MGI:96213	Hpd		TYRFUMCAT-PWY	PMID: 16961580	IC		F			gene	10090	20101111	MGI
MGI	MGI:96078	Hgd		TYRFUMCAT-PWY	PMID: 16961581	IC		F			gene	10090	20101111	MGI
MGI	MGI:1341859	Gstz1		TYRFUMCAT-PWY	PMID: 16961582	IC		F			gene	10090	20101111	MGI
MGI	MGI:95482	Fah		TYRFUMCAT-PWY	PMID: 16961583	IC		F			gene	10090	20101111	MGI
MGI	MGI:1915886	Fahd1		TYRFUMCAT-PWY	PMID: 16961584	IC		F			gene	10090	20101111	MGI
MGI	MGI:1915376	Fahd2a		TYRFUMCAT-PWY	PMID: 16961585	IC		F			gene	10090	20101111	MGI
MGI	MGI:104861	Bcat1		PWY3DJ-86	PMID: 16961586	IC		F			gene	10090	20101111	MGI
MGI	MGI:1276534	Bcat2		PWY3DJ-86	PMID: 16961587	IC		F			gene	10090	20101111	MGI
MGI	MGI:107701	Bckdha		PWY3DJ-86	PMID: 16961588	IC		F			gene	10090	20101111	MGI
MGI	MGI:88137	Bckdhb		PWY3DJ-86	PMID: 16961589	IC		F			gene	10090	20101111	MGI
MGI	MGI:105386	Dbt		PWY3DJ-86	PMID: 16961590	IC		F			gene	10090	20101111	MGI
MGI	MGI:1914198	Acad8		PWY3DJ-86	PMID: 16961591	IC		F			gene	10090	20101111	MGI
MGI	MGI:2136460	Echs1		PWY3DJ-86	PMID: 16961592	IC		F			gene	10090	20101111	MGI
MGI	MGI:1277964	Ehhadh		PWY3DJ-86	PMID: 16961593	IC		F			gene	10090	20101111	MGI
MGI	MGI:2135593	Hadha		PWY3DJ-86	PMID: 16961594	IC		F			gene	10090	20101111	MGI
MGI	MGI:1923792	Hibch		PWY3DJ-86	PMID: 16961595	IC		F			gene	10090	20101111	MGI
MGI	MGI:1889802	Hibadh		PWY3DJ-86	PMID: 16961596	IC		F			gene	10090	20101111	MGI
MGI	MGI:1915077	Aldh6a1		PWY3DJ-86	PMID: 16961597	IC		F			gene	10090	20101111	MGI
MGI	MGI:1888689	Mmsdh		PWY3DJ-86	PMID: 16961598	IC		F			gene	10090	20101111	MGI
MGI	MGI:1914154	Pccb		PWY3DJ-86	PMID: 16961599	IC		F			gene	10090	20101111	MGI
MGI	MGI:97499	Pcca		PWY3DJ-86	PMID: 16961600	IC		F			gene	10090	20101111	MGI
MGI	MGI:1920974	Mcee		PWY3DJ-86	PMID: 16961601	IC		F			gene	10090	20101111	MGI
MGI	MGI:97239	Mut		PWY3DJ-86	PMID: 16961602	IC		F			gene	10090	20101111	MGI
MGI	MGI:106687	Pon2		PARATHION-DEGRADATION-PWY	PMID: 16961603	IC		F			gene	10090	20101111	MGI
MGI	MGI:103295	Pon1		PARATHION-DEGRADATION-PWY	PMID: 16961604	IC		F			gene	10090	20101111	MGI
MGI	MGI:103295	Pon1		PWY-5489	PMID: 16961605	IC		F			gene	10090	20101111	MGI
MGI	MGI:103295	Pon1		PWY-5490	PMID: 16961606	IC		F			gene	10090	20101111	MGI
MGI	MGI:2136381	Hadhb		PWY0-321	PMID: 16961607	IC		F			gene	10090	20101111	MGI
MGI	MGI:98907	Uox		PWY-5691	PMID: 16961608	IC		F			gene	10090	20101111	MGI
MGI	MGI:1916142	1190003J15Rik		PWY-5691	PMID: 16961609	IC		F			gene	10090	20101111	MGI
MGI	MGI:1338850	Mthfd2		CODH-PWY	PMID: 16961610	IC		F			gene	10090	20101111	MGI
MGI	MGI:1342005	Mthfd1		CODH-PWY	PMID: 16961611	IC		F			gene	10090	20101111	MGI
MGI	MGI:1924836	Mthfd1l		CODH-PWY	PMID: 16961612	IC		F			gene	10090	20101111	MGI
MGI	MGI:1915871	Mthfd2l		CODH-PWY	PMID: 16961613	IC		F			gene	10090	20101111	MGI
MGI	MGI:106639	Mthfr		CODH-PWY	PMID: 16961614	IC		F			gene	10090	20101111	MGI
MGI	MGI:1914154	Pccb		PWY-5743	PMID: 16961615	IC		F			gene	10090	20101111	MGI
MGI	MGI:97499	Pcca		PWY-5743	PMID: 16961616	IC		F			gene	10090	20101111	MGI
MGI	MGI:1920974	Mcee		PWY-5743	PMID: 16961617	IC		F			gene	10090	20101111	MGI
MGI	MGI:97239	Mut		PWY-5743	PMID: 16961618	IC		F			gene	10090	20101111	MGI
MGI	MGI:2140940	Acacb		PWY-5743	PMID: 16961619	IC		F			gene	10090	20101111	MGI
MGI	MGI:108451	Acaca		PWY-5743	PMID: 16961620	IC		F			gene	10090	20101111	MGI
MGI	MGI:2136460	Echs1		PWY-5743	PMID: 16961621	IC		F			gene	10090	20101111	MGI
MGI	MGI:1277964	Ehhadh		PWY-5743	PMID: 16961622	IC		F			gene	10090	20101111	MGI
MGI	MGI:1914154	Pccb		PWY-5789	PMID: 16961623	IC		F			gene	10090	20101111	MGI
MGI	MGI:97499	Pcca		PWY-5789	PMID: 16961624	IC		F			gene	10090	20101111	MGI
MGI	MGI:1920974	Mcee		PWY-5789	PMID: 16961625	IC		F			gene	10090	20101111	MGI
MGI	MGI:97239	Mut		PWY-5789	PMID: 16961626	IC		F			gene	10090	20101111	MGI
MGI	MGI:2140940	Acacb		PWY-5789	PMID: 16961627	IC		F			gene	10090	20101111	MGI
MGI	MGI:108451	Acaca		PWY-5789	PMID: 16961628	IC		F			gene	10090	20101111	MGI
MGI	MGI:2135593	Hadha		PWY-5789	PMID: 16961629	IC		F			gene	10090	20101111	MGI
MGI	MGI:2136460	Echs1		PWY-5789	PMID: 16961630	IC		F			gene	10090	20101111	MGI
MGI	MGI:1277964	Ehhadh		PWY-5789	PMID: 16961631	IC		F			gene	10090	20101111	MGI
MGI	MGI:96009	Hadh		PWY-5789	PMID: 16961632	IC		F			gene	10090	20101111	MGI
MGI	MGI:87870	Acat1		PWY-5789	PMID: 16961633	IC		F			gene	10090	20101111	MGI
MGI	MGI:87871	Acat2		PWY-5789	PMID: 16961634	IC		F			gene	10090	20101111	MGI
MGI	MGI:97520	Pcx		P42-PWY	PMID: 16961635	IC		F			gene	10090	20101111	MGI
MGI	MGI:97050	Mdh2		P42-PWY	PMID: 16961636	IC		F			gene	10090	20101111	MGI
MGI	MGI:95530	Fh1		P42-PWY	PMID: 16961637	IC		F			gene	10090	20101111	MGI
MGI	MGI:1306775	Sucla2		P42-PWY	PMID: 16961638	IC		F			gene	10090	20101111	MGI
MGI	MGI:1927234	Suclg1		P42-PWY	PMID: 16961639	IC		F			gene	10090	20101111	MGI
MGI	MGI:95421	Esd		PWY-1801	PMID: 16961640	IC		F			gene	10090	20101111	MGI
MGI	MGI:87929	Adh5		PWY-1801	PMID: 16961641	IC		F			gene	10090	20101111	MGI
MGI	MGI:95797	Gpi1		RUMP-PWY	PMID: 16961642	IC		F			gene	10090	20101111	MGI
MGI	MGI:105977	G6pd2		RUMP-PWY	PMID: 16961643	IC		F			gene	10090	20101111	MGI
MGI	MGI:105979	G6pdx		RUMP-PWY	PMID: 16961644	IC		F			gene	10090	20101111	MGI
MGI	MGI:2140356	H6pd		RUMP-PWY	PMID: 16961645	IC		F			gene	10090	20101111	MGI
MGI	MGI:1913421	Pgls		RUMP-PWY	PMID: 16961646	IC		F			gene	10090	20101111	MGI
MGI	MGI:97553	Pgd		RUMP-PWY	PMID: 16961647	IC		F			gene	10090	20101111	MGI
MGI	MGI:1203495	Mgam		PWY-5767	PMID: 16961648	IC		F			gene	10090	20101111	MGI
MGI	MGI:1925668	Pgm5		PWY-5767	PMID: 16961649	IC		F			gene	10090	20101111	MGI
MGI	MGI:97566	Pgm3		PWY-5767	PMID: 16961650	IC		F			gene	10090	20101111	MGI
MGI	MGI:97565	Pgm2		PWY-5767	PMID: 16961651	IC		F			gene	10090	20101111	MGI
MGI	MGI:1918224	Pgm2l1		PWY-5767	PMID: 16961652	IC		F			gene	10090	20101111	MGI
MGI	MGI:97564	Pgm1		PWY-5767	PMID: 16961653	IC		F			gene	10090	20101111	MGI
MGI	MGI:97829	Pygl		PWY-5767	PMID: 16961654	IC		F			gene	10090	20101111	MGI
MGI	MGI:97830	Pygm		PWY-5767	PMID: 16961655	IC		F			gene	10090	20101111	MGI
MGI	MGI:97828	Pygb		PWY-5767	PMID: 16961656	IC		F			gene	10090	20101111	MGI
MGI	MGI:97828	Pygb		PWY-5941	PMID: 16961657	IC		F			gene	10090	20101111	MGI
MGI	MGI:97830	Pygm		PWY-5941	PMID: 16961658	IC		F			gene	10090	20101111	MGI
MGI	MGI:97829	Pygl		PWY-5941	PMID: 16961659	IC		F			gene	10090	20101111	MGI
MGI	MGI:97564	Pgm1		PWY-5941	PMID: 16961660	IC		F			gene	10090	20101111	MGI
MGI	MGI:1918224	Pgm2l1		PWY-5941	PMID: 16961661	IC		F			gene	10090	20101111	MGI
MGI	MGI:97565	Pgm2		PWY-5941	PMID: 16961662	IC		F			gene	10090	20101111	MGI
MGI	MGI:97566	Pgm3		PWY-5941	PMID: 16961663	IC		F			gene	10090	20101111	MGI
MGI	MGI:1925668	Pgm5		PWY-5941	PMID: 16961664	IC		F			gene	10090	20101111	MGI
MGI	MGI:97564	Pgm1		GLUCOSE1PMETAB-PWY	PMID: 16961665	IC		F			gene	10090	20101111	MGI
MGI	MGI:1918224	Pgm2l1		GLUCOSE1PMETAB-PWY	PMID: 16961666	IC		F			gene	10090	20101111	MGI
MGI	MGI:97565	Pgm2		GLUCOSE1PMETAB-PWY	PMID: 16961667	IC		F			gene	10090	20101111	MGI
MGI	MGI:97566	Pgm3		GLUCOSE1PMETAB-PWY	PMID: 16961668	IC		F			gene	10090	20101111	MGI
MGI	MGI:1925668	Pgm5		GLUCOSE1PMETAB-PWY	PMID: 16961669	IC		F			gene	10090	20101111	MGI
MGI	MGI:1270854	Gck		GLUCOSE1PMETAB-PWY	PMID: 16961670	IC		F			gene	10090	20101111	MGI
MGI	MGI:97075	Mpi		MANNCAT-PWY	PMID: 16961671	IC		F			gene	10090	20101111	MGI
MGI	MGI:97075	Mpi		PWY-3861	PMID: 16961672	IC		F			gene	10090	20101111	MGI
MGI	MGI:1315197	Hk2		PWY-3861	PMID: 16961673	IC		F			gene	10090	20101111	MGI
MGI	MGI:96103	Hk1		PWY-3861	PMID: 16961674	IC		F			gene	10090	20101111	MGI
MGI	MGI:2670962	Hk3		PWY-3861	PMID: 16961675	IC		F			gene	10090	20101111	MGI
MGI	MGI:2384910	Hkdc1		PWY-3861	PMID: 16961676	IC		F			gene	10090	20101111	MGI
MGI	MGI:1929955	Akr1a4		PWY-5525	PMID: 16961677	IC		F			gene	10090	20101111	MGI
MGI	MGI:1915881	Cryl1		PWY-5525	PMID: 16961678	IC		F			gene	10090	20101111	MGI
MGI	MGI:1915130	Dcxr		PWY-5525	PMID: 16961679	IC		F			gene	10090	20101111	MGI
MGI	MGI:1347344	Gla		PWY0-1301	PMID: 16961680	IC		F			gene	10090	20101111	MGI
MGI	MGI:1918586	Rbks		RIBOKIN-PWY	PMID: 16961681	IC		F			gene	10090	20101111	MGI
MGI	MGI:95730	Galk1		PWY3DJ-193	PMID: 16961682	IC		F			gene	10090	20101111	MGI
MGI	MGI:1917226	Galk2		PWY3DJ-193	PMID: 16961683	IC		F			gene	10090	20101111	MGI
MGI	MGI:95638	Galt		PWY3DJ-193	PMID: 16961684	IC		F			gene	10090	20101111	MGI
MGI	MGI:1921496	Gale		PWY3DJ-193	PMID: 16961685	IC		F			gene	10090	20101111	MGI
MGI	MGI:107673	Akr1b8		PWY-5515	PMID: 16961686	IC		F			gene	10090	20101111	MGI
MGI	MGI:105041	Aldr3		PWY-5515	PMID: 16961687	IC		F			gene	10090	20101111	MGI
MGI	MGI:1915130	Dcxr		PWY-5515	PMID: 16961688	IC		F			gene	10090	20101111	MGI
MGI	MGI:88151	Glb1		BGALACT-PWY	PMID: 16961689	IC		F			gene	10090	20101111	MGI
MGI	MGI:2388283	Glb1l2		BGALACT-PWY	PMID: 16961690	IC		F			gene	10090	20101111	MGI
MGI	MGI:104576	Lct		BGALACT-PWY	PMID: 16961691	IC		F			gene	10090	20101111	MGI
MGI	MGI:1918143	Glb1l3		BGALACT-PWY	PMID: 16961692	IC		F			gene	10090	20101111	MGI
MGI	MGI:2685956	Gm1110		BGALACT-PWY	PMID: 16961693	IC		F			gene	10090	20101111	MGI
MGI	MGI:88150	Bgb		BGALACT-PWY	PMID: 16961694	IC		F			gene	10090	20101111	MGI
MGI	MGI:96840	Ltk		PWY3DJ-5523	PMID: 16961695	IC		F			gene	10090	20101111	MGI
MGI	MGI:1315197	Hk2		PWY3DJ-5523	PMID: 16961696	IC		F			gene	10090	20101111	MGI
MGI	MGI:2670962	Hk3		PWY3DJ-5523	PMID: 16961697	IC		F			gene	10090	20101111	MGI
MGI	MGI:2384910	Hkdc1		PWY3DJ-5523	PMID: 16961698	IC		F			gene	10090	20101111	MGI
MGI	MGI:96103	Hk1		PWY3DJ-5523	PMID: 16961699	IC		F			gene	10090	20101111	MGI
MGI	MGI:95797	Gpi1		PWY3DJ-5523	PMID: 16961700	IC		F			gene	10090	20101111	MGI
MGI	MGI:1926230	Treh		PWY0-1182	PMID: 16961701	IC		F			gene	10090	20101111	MGI
MGI	MGI:1270854	Gck		PWY0-1182	PMID: 16961702	IC		F			gene	10090	20101111	MGI
MGI	MGI:2136381	Hadhb		PWY-2361	PMID: 16961703	IC		F			gene	10090	20101111	MGI
MGI	MGI:2135593	Hadha		PWY-5177	PMID: 16961704	IC		F			gene	10090	20101111	MGI
MGI	MGI:2136460	Echs1		PWY-5177	PMID: 16961705	IC		F			gene	10090	20101111	MGI
MGI	MGI:1277964	Ehhadh		PWY-5177	PMID: 16961706	IC		F			gene	10090	20101111	MGI
MGI	MGI:96009	Hadh		PWY-5177	PMID: 16961707	IC		F			gene	10090	20101111	MGI
MGI	MGI:87870	Acat1		PWY-5177	PMID: 16961708	IC		F			gene	10090	20101111	MGI
MGI	MGI:87871	Acat2		PWY-5177	PMID: 16961709	IC		F			gene	10090	20101111	MGI
MGI	MGI:2386323	Acmsd		PWY-5652	PMID: 16961710	IC		F			gene	10090	20101111	MGI
MGI	MGI:1098267	Ogdh		PWY-5652	PMID: 16961711	IC		F			gene	10090	20101111	MGI
MGI	MGI:1890410	Acss2		PWY0-1313	PMID: 16961712	IC		F			gene	10090	20101111	MGI
MGI	MGI:1915988	Acss1		PWY0-1313	PMID: 16961713	IC		F			gene	10090	20101111	MGI
MGI	MGI:2685720	Acss3		PWY0-1313	PMID: 16961714	IC		F			gene	10090	20101111	MGI
MGI	MGI:97533	Pdha2		PYRUVDEHYD-PWY	PMID: 16961715	IC		F			gene	10090	20101111	MGI
MGI	MGI:1915513	Pdhb		PYRUVDEHYD-PWY	PMID: 16961716	IC		F			gene	10090	20101111	MGI
MGI	MGI:97532	Pdha1		PYRUVDEHYD-PWY	PMID: 16961717	IC		F			gene	10090	20101111	MGI
MGI	MGI:2385311	Dlat		PYRUVDEHYD-PWY	PMID: 16961718	IC		F			gene	10090	20101111	MGI
MGI	MGI:107450	Dld		PYRUVDEHYD-PWY	PMID: 16961719	IC		F			gene	10090	20101111	MGI
MGI	MGI:102797	Acsl1		PWY-5535	PMID: 16961720	IC		F			gene	10090	20101111	MGI
MGI	MGI:1920974	Mcee		PROPIONMET-PWY	PMID: 16961721	IC		F			gene	10090	20101111	MGI
MGI	MGI:97239	Mut		PROPIONMET-PWY	PMID: 16961722	IC		F			gene	10090	20101111	MGI
MGI	MGI:1914154	Pccb		PROPIONMET-PWY	PMID: 16961723	IC		F			gene	10090	20101111	MGI
MGI	MGI:97499	Pcca		PROPIONMET-PWY	PMID: 16961724	IC		F			gene	10090	20101111	MGI
MGI	MGI:96163	Hmox1		PWY-5874	PMID: 16961725	IC		F			gene	10090	20101111	MGI
MGI	MGI:109373	Hmox2		PWY-5874	PMID: 16961726	IC		F			gene	10090	20101111	MGI
MGI	MGI:88170	Blvra		PWY-5874	PMID: 16961727	IC		F			gene	10090	20101111	MGI
MGI	MGI:2385271	Blvrb		PWY-5874	PMID: 16961728	IC		F			gene	10090	20101111	MGI
MGI	MGI:87870	Acat1		ACETOACETATE-DEG-PWY	PMID: 16961729	IC		F			gene	10090	20101111	MGI
MGI	MGI:87871	Acat2		ACETOACETATE-DEG-PWY	PMID: 16961730	IC		F			gene	10090	20101111	MGI
MGI	MGI:1914291	Oxct1		ACETOACETATE-DEG-PWY	PMID: 16961731	IC		F			gene	10090	20101111	MGI
MGI	MGI:88374	Cel		LIPAS-PWY	PMID: 16961732	IC		F			gene	10090	20101111	MGI
MGI	MGI:96216	Lipc		LIPAS-PWY	PMID: 16961733	IC		F			gene	10090	20101111	MGI
MGI	MGI:2151796	Pnpla3		LIPAS-PWY	PMID: 16961734	IC		F			gene	10090	20101111	MGI
MGI	MGI:1341803	Lipg		LIPAS-PWY	PMID: 16961735	IC		F			gene	10090	20101111	MGI
MGI	MGI:1336202	Pnliprp2		LIPAS-PWY	PMID: 16961736	IC		F			gene	10090	20101111	MGI
MGI	MGI:97723	Pnliprp1		LIPAS-PWY	PMID: 16961737	IC		F			gene	10090	20101111	MGI
MGI	MGI:2679259	Lipk		LIPAS-PWY	PMID: 16961738	IC		F			gene	10090	20101111	MGI
MGI	MGI:1914967	Lipf		LIPAS-PWY	PMID: 16961739	IC		F			gene	10090	20101111	MGI
MGI	MGI:2147592	AI747699		LIPAS-PWY	PMID: 16961740	IC		F			gene	10090	20101111	MGI
MGI	MGI:2442032	Daglb		LIPAS-PWY	PMID: 16961741	IC		F			gene	10090	20101111	MGI
MGI	MGI:2677061	Dagla		LIPAS-PWY	PMID: 16961742	IC		F			gene	10090	20101111	MGI
MGI	MGI:1914103	Pnpla2		LIPAS-PWY	PMID: 16961743	IC		F			gene	10090	20101111	MGI
MGI	MGI:96790	Lipe		LIPAS-PWY	PMID: 16961744	IC		F			gene	10090	20101111	MGI
MGI	MGI:1346042	Mgll		LIPAS-PWY	PMID: 16961745	IC		F			gene	10090	20101111	MGI
MGI	MGI:1923442	Abhd12		LIPAS-PWY	PMID: 16961746	IC		F			gene	10090	20101111	MGI
MGI	MGI:97615	Plcg1		LIPASYN-PWY	PMID: 16961747	IC		F			gene	10090	20101111	MGI
MGI	MGI:107465	Plcb2		LIPASYN-PWY	PMID: 16961748	IC		F			gene	10090	20101111	MGI
MGI	MGI:97613	Plcb1		LIPASYN-PWY	PMID: 16961749	IC		F			gene	10090	20101111	MGI
MGI	MGI:97614	Plcd1		LIPASYN-PWY	PMID: 16961750	IC		F			gene	10090	20101111	MGI
MGI	MGI:1921305	Plce1		LIPASYN-PWY	PMID: 16961751	IC		F			gene	10090	20101111	MGI
MGI	MGI:104778	Plcb3		LIPASYN-PWY	PMID: 16961752	IC		F			gene	10090	20101111	MGI
MGI	MGI:107469	Plcd4		LIPASYN-PWY	PMID: 16961753	IC		F			gene	10090	20101111	MGI
MGI	MGI:2443078	Plch2		LIPASYN-PWY	PMID: 16961754	IC		F			gene	10090	20101111	MGI
MGI	MGI:2683547	Plch1		LIPASYN-PWY	PMID: 16961755	IC		F			gene	10090	20101111	MGI
MGI	MGI:107451	Plcd3		LIPASYN-PWY	PMID: 16961756	IC		F			gene	10090	20101111	MGI
MGI	MGI:97616	Plcg2		LIPASYN-PWY	PMID: 16961757	IC		F			gene	10090	20101111	MGI
MGI	MGI:2150308	Plcz1		LIPASYN-PWY	PMID: 16961758	IC		F			gene	10090	20101111	MGI
MGI	MGI:109585	Pld1		LIPASYN-PWY	PMID: 16961759	IC		F			gene	10090	20101111	MGI
MGI	MGI:892877	Pld2		LIPASYN-PWY	PMID: 16961760	IC		F			gene	10090	20101111	MGI
MGI	MGI:1333782	Pld3		LIPASYN-PWY	PMID: 16961761	IC		F			gene	10090	20101111	MGI
MGI	MGI:2144765	Pld4		LIPASYN-PWY	PMID: 16961762	IC		F			gene	10090	20101111	MGI
MGI	MGI:2687283	Pld6		LIPASYN-PWY	PMID: 16961763	IC		F			gene	10090	20101111	MGI
MGI	MGI:1195256	Pla2g4a		LIPASYN-PWY	PMID: 16961764	IC		F			gene	10090	20101111	MGI
MGI	MGI:2685493	Pla2g4f		LIPASYN-PWY	PMID: 16961765	IC		F			gene	10090	20101111	MGI
MGI	MGI:1919144	Pla2g4e		LIPASYN-PWY	PMID: 16961766	IC		F			gene	10090	20101111	MGI
MGI	MGI:1925640	Pla2g4d		LIPASYN-PWY	PMID: 16961767	IC		F			gene	10090	20101111	MGI
MGI	MGI:2384819	Pla2g4b		LIPASYN-PWY	PMID: 16961768	IC		F			gene	10090	20101111	MGI
MGI	MGI:1913600	Pla2g12a		LIPASYN-PWY	PMID: 16961769	IC		F			gene	10090	20101111	MGI
MGI	MGI:101899	Pla2g5		LIPASYN-PWY	PMID: 16961770	IC		F			gene	10090	20101111	MGI
MGI	MGI:1349661	Pla2g2f		LIPASYN-PWY	PMID: 16961771	IC		F			gene	10090	20101111	MGI
MGI	MGI:1349660	Pla2g2e		LIPASYN-PWY	PMID: 16961772	IC		F			gene	10090	20101111	MGI
MGI	MGI:1341796	Pla2g2d		LIPASYN-PWY	PMID: 16961773	IC		F			gene	10090	20101111	MGI
MGI	MGI:106638	Pla2g2c		LIPASYN-PWY	PMID: 16961774	IC		F			gene	10090	20101111	MGI
MGI	MGI:104642	Pla2g2a		LIPASYN-PWY	PMID: 16961775	IC		F			gene	10090	20101111	MGI
MGI	MGI:101842	Pla2g1b		LIPASYN-PWY	PMID: 16961776	IC		F			gene	10090	20101111	MGI
MGI	MGI:1917086	Pla2g12b		LIPASYN-PWY	PMID: 16961777	IC		F			gene	10090	20101111	MGI
MGI	MGI:1859152	Pla2g6		LIPASYN-PWY	PMID: 16961778	IC		F			gene	10090	20101111	MGI
MGI	MGI:1347522	Pla2g10		LIPASYN-PWY	PMID: 16961779	IC		F			gene	10090	20101111	MGI
MGI	MGI:1922406	Plb1		LIPASYN-PWY	PMID: 16961780	IC		F			gene	10090	20101111	MGI
MGI	MGI:109609	Faah		PWY6666-1	PMID: 16961781	IC		F			gene	10090	20101111	MGI
MGI	MGI:96009	Hadh		FAO-PWY	PMID: 16961782	IC		F			gene	10090	20101111	MGI
MGI	MGI:105089	Hsd17b4		FAO-PWY	PMID: 16961783	IC		F			gene	10090	20101111	MGI
MGI	MGI:1333871	Hsd17b10		FAO-PWY	PMID: 16961784	IC		F			gene	10090	20101111	MGI
MGI	MGI:2136381	Hadhb		FAO-PWY	PMID: 16961785	IC		F			gene	10090	20101111	MGI
MGI	MGI:2148491	Acaa1a		FAO-PWY	PMID: 16961786	IC		F			gene	10090	20101111	MGI
MGI	MGI:1098623	Acaa2		FAO-PWY	PMID: 16961787	IC		F			gene	10090	20101111	MGI
MGI	MGI:2444086	Acsm5		FAO-PWY	PMID: 16961788	IC		F			gene	10090	20101111	MGI
MGI	MGI:2681844	Acsm4		FAO-PWY	PMID: 16961789	IC		F			gene	10090	20101111	MGI
MGI	MGI:99538	Acsm3		FAO-PWY	PMID: 16961790	IC		F			gene	10090	20101111	MGI
MGI	MGI:2385289	Acsm2		FAO-PWY	PMID: 16961791	IC		F			gene	10090	20101111	MGI
MGI	MGI:2152200	Acsm1		FAO-PWY	PMID: 16961792	IC		F			gene	10090	20101111	MGI
MGI	MGI:1921455	Acsl3		FAO-PWY	PMID: 16961793	IC		F			gene	10090	20101111	MGI
MGI	MGI:1347100	Slc27a5		FAO-PWY	PMID: 16961794	IC		F			gene	10090	20101111	MGI
MGI	MGI:2385656	Acsbg1		FAO-PWY	PMID: 16961795	IC		F			gene	10090	20101111	MGI
MGI	MGI:894291	Acsl6		FAO-PWY	PMID: 16961796	IC		F			gene	10090	20101111	MGI
MGI	MGI:3036230	Slc27a6		FAO-PWY	PMID: 16961797	IC		F			gene	10090	20101111	MGI
MGI	MGI:1919129	Acsl5		FAO-PWY	PMID: 16961798	IC		F			gene	10090	20101111	MGI
MGI	MGI:1354713	Acsl4		FAO-PWY	PMID: 16961799	IC		F			gene	10090	20101111	MGI
MGI	MGI:1347099	Slc27a2		FAO-PWY	PMID: 16961800	IC		F			gene	10090	20101111	MGI
MGI	MGI:3587728	Acsbg2		FAO-PWY	PMID: 16961801	IC		F			gene	10090	20101111	MGI
MGI	MGI:87867	Acadm		FAO-PWY	PMID: 16961802	IC		F			gene	10090	20101111	MGI
MGI	MGI:1914135	Acadsb		FAO-PWY	PMID: 16961803	IC		F			gene	10090	20101111	MGI
MGI	MGI:2143169	Acad11		FAO-PWY	PMID: 16961804	IC		F			gene	10090	20101111	MGI
MGI	MGI:1914198	Acad8		FAO-PWY	PMID: 16961805	IC		F			gene	10090	20101111	MGI
MGI	MGI:895149	Acadvl		FAO-PWY	PMID: 16961806	IC		F			gene	10090	20101111	MGI
MGI	MGI:1934852	Acox2		FAO-PWY	PMID: 16961807	IC		F			gene	10090	20101111	MGI
MGI	MGI:1920723	Iws1		FAO-PWY	PMID: 16961808	IC		F			gene	10090	20101111	MGI
MGI	MGI:1346064	Peci		FAO-PWY	PMID: 16961809	IC		F			gene	10090	20101111	MGI
MGI	MGI:94871	Dci		FAO-PWY	PMID: 16961810	IC		F			gene	10090	20101111	MGI
MGI	MGI:2136460	Echs1		FAO-PWY	PMID: 16961811	IC		F			gene	10090	20101111	MGI
MGI	MGI:1277964	Ehhadh		FAO-PWY	PMID: 16961812	IC		F			gene	10090	20101111	MGI
MGI	MGI:2135593	Hadha		FAO-PWY	PMID: 16961813	IC		F			gene	10090	20101111	MGI
MGI	MGI:1914939	Aldh3b1		PWY-2501	PMID: 16961814	IC		F			gene	10090	20101111	MGI
MGI	MGI:1353451	Aldh3a1		PWY-2501	PMID: 16961815	IC		F			gene	10090	20101111	MGI
MGI	MGI:1861722	Aldh1a3		PWY-2501	PMID: 16961816	IC		F			gene	10090	20101111	MGI
MGI	MGI:1347050	Aldh1a7		PWY-2501	PMID: 16961817	IC		F			gene	10090	20101111	MGI
MGI	MGI:99596	Aldh5		PWY-2501	PMID: 16961818	IC		F			gene	10090	20101111	MGI
MGI	MGI:1919785	Aldh1b1		PWY-2501	PMID: 16961819	IC		F			gene	10090	20101111	MGI
MGI	MGI:108186	Aldh7a1		PWY-2501	PMID: 16961820	IC		F			gene	10090	20101111	MGI
MGI	MGI:1353452	Aldh3a2		PWY-2501	PMID: 16961821	IC		F			gene	10090	20101111	MGI
MGI	MGI:99600	Aldh2		PWY-2501	PMID: 16961822	IC		F			gene	10090	20101111	MGI
MGI	MGI:1861622	Aldh9a1		PWY-2501	PMID: 16961823	IC		F			gene	10090	20101111	MGI
MGI	MGI:2444086	Acsm5		PWY-5136	PMID: 16961824	IC		F			gene	10090	20101111	MGI
MGI	MGI:2681844	Acsm4		PWY-5136	PMID: 16961825	IC		F			gene	10090	20101111	MGI
MGI	MGI:99538	Acsm3		PWY-5136	PMID: 16961826	IC		F			gene	10090	20101111	MGI
MGI	MGI:2385289	Acsm2		PWY-5136	PMID: 16961827	IC		F			gene	10090	20101111	MGI
MGI	MGI:2152200	Acsm1		PWY-5136	PMID: 16961828	IC		F			gene	10090	20101111	MGI
MGI	MGI:1921455	Acsl3		PWY-5136	PMID: 16961829	IC		F			gene	10090	20101111	MGI
MGI	MGI:1347100	Slc27a5		PWY-5136	PMID: 16961830	IC		F			gene	10090	20101111	MGI
MGI	MGI:2385656	Acsbg1		PWY-5136	PMID: 16961831	IC		F			gene	10090	20101111	MGI
MGI	MGI:894291	Acsl6		PWY-5136	PMID: 16961832	IC		F			gene	10090	20101111	MGI
MGI	MGI:3036230	Slc27a6		PWY-5136	PMID: 16961833	IC		F			gene	10090	20101111	MGI
MGI	MGI:1919129	Acsl5		PWY-5136	PMID: 16961834	IC		F			gene	10090	20101111	MGI
MGI	MGI:1354713	Acsl4		PWY-5136	PMID: 16961835	IC		F			gene	10090	20101111	MGI
MGI	MGI:1347099	Slc27a2		PWY-5136	PMID: 16961836	IC		F			gene	10090	20101111	MGI
MGI	MGI:3587728	Acsbg2		PWY-5136	PMID: 16961837	IC		F			gene	10090	20101111	MGI
MGI	MGI:2136460	Echs1		PWY-5136	PMID: 16961838	IC		F			gene	10090	20101111	MGI
MGI	MGI:2135593	Hadha		PWY-5136	PMID: 16961839	IC		F			gene	10090	20101111	MGI
MGI	MGI:96009	Hadh		PWY-5136	PMID: 16961840	IC		F			gene	10090	20101111	MGI
MGI	MGI:1277964	Ehhadh		PWY-5136	PMID: 16961841	IC		F			gene	10090	20101111	MGI
MGI	MGI:105089	Hsd17b4		PWY-5136	PMID: 16961842	IC		F			gene	10090	20101111	MGI
MGI	MGI:1333871	Hsd17b10		PWY-5136	PMID: 16961843	IC		F			gene	10090	20101111	MGI
MGI	MGI:2136381	Hadhb		PWY-5136	PMID: 16961844	IC		F			gene	10090	20101111	MGI
MGI	MGI:2148491	Acaa1a		PWY-5136	PMID: 16961845	IC		F			gene	10090	20101111	MGI
MGI	MGI:1098623	Acaa2		PWY-5136	PMID: 16961846	IC		F			gene	10090	20101111	MGI
MGI	MGI:1934852	Acox2		PWY-5136	PMID: 16961847	IC		F			gene	10090	20101111	MGI
MGI	MGI:1330812	Acox1		PWY-5136	PMID: 16961848	IC		F			gene	10090	20101111	MGI
MGI	MGI:1933156	Acox3		PWY-5136	PMID: 16961849	IC		F			gene	10090	20101111	MGI
MGI	MGI:1346064	Peci		PWY-5137	PMID: 16961850	IC		F			gene	10090	20101111	MGI
MGI	MGI:1277964	Ehhadh		PWY-5137	PMID: 16961851	IC		F			gene	10090	20101111	MGI
MGI	MGI:94871	Dci		PWY-5137	PMID: 16961852	IC		F			gene	10090	20101111	MGI
MGI	MGI:1346064	Peci		PWY-5138	PMID: 16961853	IC		F			gene	10090	20101111	MGI
MGI	MGI:94871	Dci		PWY-5138	PMID: 16961854	IC		F			gene	10090	20101111	MGI
MGI	MGI:2135593	Hadha		PWY-5138	PMID: 16961855	IC		F			gene	10090	20101111	MGI
MGI	MGI:1914710	Decr1		PWY-5138	PMID: 16961856	IC		F			gene	10090	20101111	MGI
MGI	MGI:1347059	Decr2		PWY-5138	PMID: 16961857	IC		F			gene	10090	20101111	MGI
MGI	MGI:2136460	Echs1		PWY-5138	PMID: 16961858	IC		F			gene	10090	20101111	MGI
MGI	MGI:1277964	Ehhadh		PWY-5138	PMID: 16961859	IC		F			gene	10090	20101111	MGI
MGI	MGI:1917022	Bdh2		PWY3FA-1022	PMID: 16961860	IC		F			gene	10090	20101111	MGI
MGI	MGI:1919161	Bdh1		PWY3FA-1022	PMID: 16961861	IC		F			gene	10090	20101111	MGI
MGI	MGI:1891061	Oxct2a		PWY3FA-1022	PMID: 16961862	IC		F			gene	10090	20101111	MGI
MGI	MGI:1914291	Oxct1		PWY3FA-1022	PMID: 16961863	IC		F			gene	10090	20101111	MGI
MGI	MGI:2664115	Oxct2b		PWY3FA-1022	PMID: 16961864	IC		F			gene	10090	20101111	MGI
MGI	MGI:87870	Acat1		PWY3FA-1022	PMID: 16961865	IC		F			gene	10090	20101111	MGI
MGI	MGI:87871	Acat2		PWY3FA-1022	PMID: 16961866	IC		F			gene	10090	20101111	MGI
MGI	MGI:94896	Dio1		PWY-6260	PMID: 16961867	IC		F			gene	10090	20101111	MGI
MGI	MGI:1338833	Dio2		PWY-6260	PMID: 16961868	IC		F			gene	10090	20101111	MGI
MGI	MGI:1306782	Dio3		PWY-6260	PMID: 16961869	IC		F			gene	10090	20101111	MGI
MGI	MGI:97448	Otc		PWY-4984	PMID: 16961870	IC		F			gene	10090	20101111	MGI
MGI	MGI:88090	Ass1		PWY-4984	PMID: 16961871	IC		F			gene	10090	20101111	MGI
MGI	MGI:88084	Asl		PWY-4984	PMID: 16961872	IC		F			gene	10090	20101111	MGI
MGI	MGI:88070	Arg1		PWY-4984	PMID: 16961873	IC		F			gene	10090	20101111	MGI
MGI	MGI:1330806	Arg2		PWY-4984	PMID: 16961874	IC		F			gene	10090	20101111	MGI
MGI	MGI:891996	Cps1		PWY-4984	PMID: 16961875	IC		F			gene	10090	20101111	MGI
MGI	MGI:1330587	Papss1		PWY-5340	PMID: 16961876	IC		F			gene	10090	20101111	MGI
MGI	MGI:1330223	Papss2		PWY-5340	PMID: 16961877	IC		F			gene	10090	20101111	MGI
MGI	MGI:1330587	Papss1		PWY3DJ-35888	PMID: 16961878	IC		F			gene	10090	20101111	MGI
MGI	MGI:1330223	Papss2		PWY3DJ-35888	PMID: 16961879	IC		F			gene	10090	20101111	MGI
MGI	MGI:2446117	Suox		PWY3DJ-35888	PMID: 16961880	IC		F			gene	10090	20101111	MGI
MGI	MGI:2446117	Suox		PWY-5326	PMID: 16961881	IC		F			gene	10090	20101111	MGI
MGI	MGI:98852	Tst		PWY-5350	PMID: 16961882	IC		F			gene	10090	20101111	MGI
MGI	MGI:1923904	Upp2		DRIBOPMET-PWY	PMID: 16961883	IC		F			gene	10090	20101111	MGI
MGI	MGI:1097668	Upp1		DRIBOPMET-PWY	PMID: 16961884	IC		F			gene	10090	20101111	MGI
MGI	MGI:105992	Tkt		DRIBOPMET-PWY	PMID: 16961885	IC		F			gene	10090	20101111	MGI
MGI	MGI:1921669	Tktl2		DRIBOPMET-PWY	PMID: 16961886	IC		F			gene	10090	20101111	MGI
MGI	MGI:1933244	Tktl1		DRIBOPMET-PWY	PMID: 16961887	IC		F			gene	10090	20101111	MGI
MGI	MGI:1913762	Dera		DRIBOPMET-PWY	PMID: 16961888	IC		F			gene	10090	20101111	MGI
MGI	MGI:1920212	Tymp		DRIBOPMET-PWY	PMID: 16961889	IC		F			gene	10090	20101111	MGI
MGI	MGI:1919519	Cda		DRIBOPMET-PWY	PMID: 16961890	IC		F			gene	10090	20101111	MGI
MGI	MGI:1342279	Aicda		DRIBOPMET-PWY	PMID: 16961891	IC		F			gene	10090	20101111	MGI
MGI	MGI:103298	Apobec1		DRIBOPMET-PWY	PMID: 16961892	IC		F			gene	10090	20101111	MGI
MGI	MGI:1919519	Cda		PWY0-1295	PMID: 16961893	IC		F			gene	10090	20101111	MGI
MGI	MGI:1342279	Aicda		PWY0-1295	PMID: 16961894	IC		F			gene	10090	20101111	MGI
MGI	MGI:103298	Apobec1		PWY0-1295	PMID: 16961895	IC		F			gene	10090	20101111	MGI
MGI	MGI:1923904	Upp2		PWY0-1295	PMID: 16961896	IC		F			gene	10090	20101111	MGI
MGI	MGI:1097668	Upp1		PWY0-1295	PMID: 16961897	IC		F			gene	10090	20101111	MGI
MGI	MGI:87916	Ada		PWY0-1296	PMID: 16961898	IC		F			gene	10090	20101111	MGI
MGI	MGI:103258	Adad1		PWY0-1296	PMID: 16961899	IC		F			gene	10090	20101111	MGI
MGI	MGI:891999	Adarb1		PWY0-1296	PMID: 16961900	IC		F			gene	10090	20101111	MGI
MGI	MGI:1923023	Adad2		PWY0-1296	PMID: 16961901	IC		F			gene	10090	20101111	MGI
MGI	MGI:97365	Pnp1		PWY0-1296	PMID: 16961902	IC		F			gene	10090	20101111	MGI
MGI	MGI:3712328	Pnp2		PWY0-1296	PMID: 16961903	IC		F			gene	10090	20101111	MGI
MGI	MGI:1919519	Cda		PWY0-1298	PMID: 16961904	IC		F			gene	10090	20101111	MGI
MGI	MGI:1342279	Aicda		PWY0-1298	PMID: 16961905	IC		F			gene	10090	20101111	MGI
MGI	MGI:103298	Apobec1		PWY0-1298	PMID: 16961906	IC		F			gene	10090	20101111	MGI
MGI	MGI:1920212	Tymp		PWY0-1298	PMID: 16961907	IC		F			gene	10090	20101111	MGI
MGI	MGI:1913762	Dera		PWY0-1298	PMID: 16961908	IC		F			gene	10090	20101111	MGI
MGI	MGI:88016	Ampd2		PWY-5044	PMID: 16961909	IC		F			gene	10090	20101111	MGI
MGI	MGI:88015	Ampd1		PWY-5044	PMID: 16961910	IC		F			gene	10090	20101111	MGI
MGI	MGI:1096344	Ampd3		PWY-5044	PMID: 16961911	IC		F			gene	10090	20101111	MGI
MGI	MGI:96567	Impdh1		PWY-5044	PMID: 16961912	IC		F			gene	10090	20101111	MGI
MGI	MGI:109367	Impdh2		PWY-5044	PMID: 16961913	IC		F			gene	10090	20101111	MGI
MGI	MGI:95678	Gda		PWY-5044	PMID: 16961914	IC		F			gene	10090	20101111	MGI
MGI	MGI:1915356	Nt5c3l		PWY-5044	PMID: 16961915	IC		F			gene	10090	20101111	MGI
MGI	MGI:3513266	Nt5dc3		PWY-5044	PMID: 16961916	IC		F			gene	10090	20101111	MGI
MGI	MGI:2442446	Nt5dc1		PWY-5044	PMID: 16961917	IC		F			gene	10090	20101111	MGI
MGI	MGI:2155700	Nt5c1a		PWY-5044	PMID: 16961918	IC		F			gene	10090	20101111	MGI
MGI	MGI:1917127	Nt5m		PWY-5044	PMID: 16961919	IC		F			gene	10090	20101111	MGI
MGI	MGI:1354954	Nt5c		PWY-5044	PMID: 16961920	IC		F			gene	10090	20101111	MGI
MGI	MGI:1321386	Entpd3		PWY-5044	PMID: 16961921	IC		F			gene	10090	20101111	MGI
MGI	MGI:2178563	Nt5c2		PWY-5044	PMID: 16961922	IC		F			gene	10090	20101111	MGI
MGI	MGI:1917271	Nt5dc2		PWY-5044	PMID: 16961923	IC		F			gene	10090	20101111	MGI
MGI	MGI:1918131	Nt5c1b		PWY-5044	PMID: 16961924	IC		F			gene	10090	20101111	MGI
MGI	MGI:99782	Nt5e		PWY-5044	PMID: 16961925	IC		F			gene	10090	20101111	MGI
MGI	MGI:1927186	Nt5c3		PWY-5044	PMID: 16961926	IC		F			gene	10090	20101111	MGI
MGI	MGI:98973	Xdh		PWY-5044	PMID: 16961927	IC		F			gene	10090	20101111	MGI
MGI	MGI:88016	Ampd2		PWY-6353	PMID: 16961928	IC		F			gene	10090	20101111	MGI
MGI	MGI:88015	Ampd1		PWY-6353	PMID: 16961929	IC		F			gene	10090	20101111	MGI
MGI	MGI:1096344	Ampd3		PWY-6353	PMID: 16961930	IC		F			gene	10090	20101111	MGI
MGI	MGI:87916	Ada		PWY-6353	PMID: 16961931	IC		F			gene	10090	20101111	MGI
MGI	MGI:103258	Adad1		PWY-6353	PMID: 16961932	IC		F			gene	10090	20101111	MGI
MGI	MGI:891999	Adarb1		PWY-6353	PMID: 16961933	IC		F			gene	10090	20101111	MGI
MGI	MGI:1923023	Adad2		PWY-6353	PMID: 16961934	IC		F			gene	10090	20101111	MGI
MGI	MGI:98973	Xdh		PWY-6353	PMID: 16961935	IC		F			gene	10090	20101111	MGI
MGI	MGI:1915356	Nt5c3l		PWY-6353	PMID: 16961936	IC		F			gene	10090	20101111	MGI
MGI	MGI:3513266	Nt5dc3		PWY-6353	PMID: 16961937	IC		F			gene	10090	20101111	MGI
MGI	MGI:2442446	Nt5dc1		PWY-6353	PMID: 16961938	IC		F			gene	10090	20101111	MGI
MGI	MGI:2155700	Nt5c1a		PWY-6353	PMID: 16961939	IC		F			gene	10090	20101111	MGI
MGI	MGI:1917127	Nt5m		PWY-6353	PMID: 16961940	IC		F			gene	10090	20101111	MGI
MGI	MGI:1354954	Nt5c		PWY-6353	PMID: 16961941	IC		F			gene	10090	20101111	MGI
MGI	MGI:1321386	Entpd3		PWY-6353	PMID: 16961942	IC		F			gene	10090	20101111	MGI
MGI	MGI:2178563	Nt5c2		PWY-6353	PMID: 16961943	IC		F			gene	10090	20101111	MGI
MGI	MGI:1917271	Nt5dc2		PWY-6353	PMID: 16961944	IC		F			gene	10090	20101111	MGI
MGI	MGI:1918131	Nt5c1b		PWY-6353	PMID: 16961945	IC		F			gene	10090	20101111	MGI
MGI	MGI:99782	Nt5e		PWY-6353	PMID: 16961946	IC		F			gene	10090	20101111	MGI
MGI	MGI:1927186	Nt5c3		PWY-6353	PMID: 16961947	IC		F			gene	10090	20101111	MGI
MGI	MGI:95678	Gda		PWY-6353	PMID: 16961948	IC		F			gene	10090	20101111	MGI
MGI	MGI:97365	Pnp1		PWY-6353	PMID: 16961949	IC		F			gene	10090	20101111	MGI
MGI	MGI:3712328	Pnp2		PWY-6353	PMID: 16961950	IC		F			gene	10090	20101111	MGI
MGI	MGI:1913697	Mgst3		PWY-4061	PMID: 16961951	IC		F			gene	10090	20101111	MGI
MGI	MGI:95856	Gsta3		PWY-4061	PMID: 16961952	IC		F			gene	10090	20101111	MGI
MGI	MGI:1915562	Gstm7		PWY-4061	PMID: 16961953	IC		F			gene	10090	20101111	MGI
MGI	MGI:1309467	Gstm6		PWY-4061	PMID: 16961954	IC		F			gene	10090	20101111	MGI
MGI	MGI:1309466	Gstm5		PWY-4061	PMID: 16961955	IC		F			gene	10090	20101111	MGI
MGI	MGI:95862	Gstm4		PWY-4061	PMID: 16961956	IC		F			gene	10090	20101111	MGI
MGI	MGI:106026	Gstm3		PWY-4061	PMID: 16961957	IC		F			gene	10090	20101111	MGI
MGI	MGI:95861	Gstm2		PWY-4061	PMID: 16961958	IC		F			gene	10090	20101111	MGI
MGI	MGI:95860	Gstm1		PWY-4061	PMID: 16961959	IC		F			gene	10090	20101111	MGI
MGI	MGI:1913850	Mgst1		PWY-4061	PMID: 16961960	IC		F			gene	10090	20101111	MGI
MGI	MGI:1923513	Gstk1		PWY-4061	PMID: 16961961	IC		F			gene	10090	20101111	MGI
MGI	MGI:1309515	Gsta4		PWY-4061	PMID: 16961962	IC		F			gene	10090	20101111	MGI
MGI	MGI:95863	Gsta2		PWY-4061	PMID: 16961963	IC		F			gene	10090	20101111	MGI
MGI	MGI:1095417	Gsta1		PWY-4061	PMID: 16961964	IC		F			gene	10090	20101111	MGI
MGI	MGI:95857	Gsta		PWY-4061	PMID: 16961965	IC		F			gene	10090	20101111	MGI
MGI	MGI:106188	Gstt2		PWY-4061	PMID: 16961966	IC		F			gene	10090	20101111	MGI
MGI	MGI:107379	Gstt1		PWY-4061	PMID: 16961967	IC		F			gene	10090	20101111	MGI
MGI	MGI:1341859	Gstz1		PWY-4061	PMID: 16961968	IC		F			gene	10090	20101111	MGI
MGI	MGI:95865	Gstp1		PWY-4061	PMID: 16961969	IC		F			gene	10090	20101111	MGI
MGI	MGI:1915464	Gsto2		PWY-4061	PMID: 16961970	IC		F			gene	10090	20101111	MGI
MGI	MGI:1342273	Gsto1		PWY-4061	PMID: 16961971	IC		F			gene	10090	20101111	MGI
MGI	MGI:2143526	Gstt3		PWY-4061	PMID: 16961972	IC		F			gene	10090	20101111	MGI
[truncated: 589 more rows]
